# Supplementary material for: Quantitative trait locus mapping identifies the Gpnmb gene as a modifier of mouse macrophage lysosome function
Source: Sci Rep. 2021 May 13;11:10249. doi: 10.1038/s41598-021-89800-5 (PMC8119501; doi:10.1038/s41598-021-89800-5)
Supplement: Supplementary file 2 — Supplementary Table S1. [file 41598_2021_89800_MOESM2_ESM.csv]

mouse ID			1	2	3	4	5	6	7	8	9	10	11	12	13	14	15	16	17	18	19	20	21	22	23	24	25	26	27	28	29	30	31	32	33	34	35	36	37	38	39	40	41	42	43	44	45	46	47
sex			0	0	0	0	0	0	0	0	0	0	0	0	0	0	0	0	0	0	0	0	1	1	1	1	1	1	1	1	1	1	1	1	1	1	1	1	1	1	1	1	1	1	1	0	0	0	0
pgm			1	1	1	1	1	1	1	1	1	1	1	1	1	1	1	1	1	1	1	1	1	1	1	1	1	1	1	1	1	1	1	1	1	1	1	1	1	1	1	1	1	1	1	1	1	1	1
DQ_95th_percentile			0.156831212	NA	0.139751569	0.151322744	0.137363881	0.146772676	0.158533706	0.150430392	0.132751477	0.134918519	0.154662646	0.162565502	0.143903474	0.14398066	0.144774632	0.130587514	0.120099675	0.11610306	0.144655526	0.129232128	0.125488935	0.128068808	0.120234132	0.130757758	0.133797736	0.150059514	0.136242294	0.134568561	0.127461396	0.133414326	0.130240248	0.129620478	0.150501468	0.135306463	0.134684534	0.125937923	0.136711471	0.144708662	0.125270867	0.13401006	0.15848093	0.148235756	NA	0.15479032	0.141072052	0.129528411	0.136163613
M1	1	3.125499	B	B	B	B	B	A	H	B	H	B	B	H	H	B	H	H	H	B	H	B	H	H	A	H	A	H	B	B	B	B	H	B	B	H	H	B	B	B	B	A	H	A	H	B	B	B	B
M2	1	3.242877	B	B	B	B	B	A	H	B	H	B	B	H	H	B	H	H	H	B	H	B	H	H	A	H	A	H	B	B	B	B	H	B	B	H	H	B	B	B	B	A	H	A	H	B	B	B	B
M3	1	3.256689	B	B	B	B	B	A	H	B	H	B	B	H	H	B	H	H	H	B	H	B	H	H	A	H	A	H	B	B	B	B	H	B	B	H	H	B	B	B	B	A	H	A	H	B	B	B	B
M4	1	3.313481	B	B	B	B	B	A	H	B	H	B	B	H	H	B	H	H	H	B	H	B	H	H	A	H	A	H	B	B	B	B	H	B	B	H	H	B	B	B	B	A	H	A	H	B	B	B	B
M5	1	3.379644	B	B	B	B	B	A	H	B	H	B	B	H	H	B	H	H	H	B	H	B	H	H	A	H	A	H	B	B	B	B	H	B	B	H	H	B	B	B	B	A	H	A	H	B	B	B	B
M6	1	3.5349	B	B	B	B	B	A	H	B	H	B	B	H	H	B	H	H	H	B	H	B	H	H	A	H	A	H	B	B	B	B	H	B	B	H	H	B	B	B	B	A	H	A	H	B	B	B	B
M7	1	3.658709	B	B	B	B	B	A	H	B	H	B	B	H	H	B	H	H	H	B	H	B	H	H	A	H	A	H	B	B	B	B	H	B	B	H	H	B	B	B	B	A	H	A	H	B	B	B	B
M8	1	4.420704	B	B	B	B	B	A	H	B	H	B	B	H	H	B	H	H	H	B	H	B	H	H	A	H	A	H	B	B	B	B	H	B	B	H	H	B	B	B	B	A	H	A	H	B	B	B	B
M9	1	4.436818	B	B	B	B	B	A	H	B	H	B	B	H	H	B	H	H	H	B	H	B	H	H	A	H	A	H	B	B	B	B	H	B	B	H	H	B	B	B	B	A	H	A	H	B	B	B	B
M10	1	5.022167	B	B	B	B	B	A	H	B	H	B	B	H	H	B	H	H	H	B	H	B	H	H	A	H	A	H	B	B	B	B	H	B	B	H	H	B	B	B	B	A	H	A	H	B	B	B	B
M11	1	5.214659	B	B	B	B	B	A	H	B	H	B	B	H	H	B	H	H	H	B	H	B	H	H	A	H	A	H	B	B	B	B	H	B	B	H	H	B	B	B	B	A	H	A	H	B	B	B	B
M12	1	5.934873	B	B	B	B	B	A	H	B	H	B	B	H	H	B	H	H	H	B	H	B	H	H	A	H	A	H	B	B	B	B	H	B	B	H	H	B	B	B	B	A	H	A	H	B	B	B	B
M13	1	6.01086	B	B	B	B	B	A	A	B	A	B	B	A	A	B	A	A	A	B	A	B	A	A	A	A	A	A	B	B	B	B	A	B	B	A	A	B	B	B	B	A	A	A	A	B	B	B	B
M14	1	6.347559	B	B	B	B	B	A	H	B	H	B	B	H	H	B	H	H	H	B	H	B	H	H	A	H	A	H	B	B	B	B	H	B	B	H	H	B	B	B	B	A	H	A	H	B	B	B	B
M15	1	6.737521	B	B	B	B	B	A	H	B	H	B	B	H	H	B	H	H	H	B	H	B	H	H	A	H	A	H	B	B	B	B	H	B	B	H	H	B	B	B	B	A	H	A	H	B	B	B	B
M16	1	7.133917	B	B	B	B	B	NC	H	B	H	B	B	H	H	B	H	H	H	B	H	B	H	H	A	H	A	H	B	B	B	B	H	B	B	H	H	B	B	B	B	A	H	A	H	B	B	B	B
M17	1	7.64052	B	B	B	B	B	A	B	B	B	B	B	B	B	B	B	B	B	B	B	B	B	B	A	B	A	B	B	B	B	B	B	B	B	B	B	B	B	B	B	A	B	A	B	B	B	B	B
M18	1	7.688129	B	B	B	B	B	A	H	B	H	B	B	H	H	B	H	H	H	B	H	B	H	H	A	H	A	H	B	B	B	B	H	B	B	H	H	B	B	B	B	A	H	A	H	B	B	B	B
M19	1	7.761613	B	B	B	B	B	A	H	B	H	B	B	H	H	B	H	H	H	B	H	B	H	H	A	H	A	H	B	B	B	B	H	B	B	H	H	B	B	B	B	A	H	A	H	B	B	B	B
M20	1	7.930589	B	B	B	B	B	A	H	B	H	B	B	H	H	B	H	H	H	B	H	B	H	H	A	H	A	H	B	B	B	B	H	B	B	H	H	B	B	B	B	A	H	A	H	B	B	B	B
M21	1	9.238061	B	B	B	B	B	A	H	B	H	B	B	H	H	B	H	H	H	B	H	B	H	H	A	H	A	H	B	B	B	B	H	B	B	H	H	B	B	B	B	A	H	A	H	B	B	B	B
M22	1	9.272831	B	B	B	B	B	A	H	B	H	B	B	H	H	B	H	H	H	B	H	B	H	H	A	H	A	H	B	B	B	B	H	B	B	H	H	B	B	B	B	A	H	A	H	B	B	B	B
M23	1	9.544054	B	B	B	B	B	A	H	B	H	B	B	H	H	B	H	H	H	B	H	B	H	H	A	H	A	H	B	B	B	B	H	B	B	H	H	B	B	B	B	A	H	A	H	B	B	B	B
M24	1	9.954784	B	B	B	B	B	A	H	B	H	B	B	H	H	B	H	H	H	B	H	B	H	H	A	H	A	H	B	B	B	B	H	B	B	H	H	B	B	B	B	A	H	A	H	B	B	B	B
M25	1	10.004633	B	B	B	B	B	A	H	B	H	B	B	H	H	B	H	H	H	B	H	B	H	H	A	H	A	H	B	B	B	B	H	B	B	H	H	B	B	B	B	A	H	A	H	B	B	B	B
M26	1	10.088334	B	B	B	B	B	A	H	B	H	B	B	H	H	B	H	H	H	B	H	B	H	H	A	H	A	H	B	B	B	B	H	B	B	H	H	B	B	B	B	A	H	A	H	B	B	B	B
M27	1	10.60948	B	B	B	B	B	A	H	B	H	B	B	H	H	B	H	H	H	B	H	B	H	H	A	H	A	H	B	B	B	B	H	B	B	H	A	B	B	B	B	A	H	A	H	B	B	B	B
M28	1	10.683936	B	B	B	B	B	A	H	B	H	B	B	H	H	B	H	H	H	NC	H	B	H	H	A	H	A	H	B	B	B	B	H	B	B	H	A	NC	B	B	B	A	H	A	H	B	B	B	B
M30	1	10.954249	B	B	B	B	B	A	H	B	H	B	B	H	H	B	H	H	H	NC	H	B	H	H	A	H	A	H	B	B	B	B	H	B	B	H	A	B	B	B	B	A	H	A	H	B	B	B	B
M31	1	10.996177	B	B	B	B	B	A	H	B	H	B	B	H	H	B	H	H	H	B	H	B	H	H	A	H	A	H	B	B	B	B	H	B	B	H	A	B	B	B	B	A	H	A	H	B	B	B	B
M32	1	11.058864	B	B	B	B	B	A	H	B	H	B	B	H	H	B	H	H	H	B	H	B	H	H	A	H	A	H	B	B	B	B	H	B	B	H	A	B	B	B	B	A	H	A	H	B	B	B	B
M33	1	11.182941	B	B	B	B	B	A	H	B	H	B	B	H	H	B	H	H	H	B	H	B	H	H	A	H	A	H	B	B	B	B	H	B	B	H	A	B	B	B	B	A	H	A	H	B	B	B	B
M34	1	11.242291	B	B	B	B	B	A	H	B	H	B	B	H	H	B	H	H	H	B	H	B	H	H	A	H	A	H	B	B	B	B	H	B	B	H	A	B	B	B	B	A	H	A	H	B	B	B	B
M35	1	11.331753	B	B	B	B	B	A	H	B	H	B	B	H	H	B	H	H	H	B	H	B	H	H	A	H	A	H	B	B	B	B	H	B	B	H	A	B	B	B	B	A	H	A	H	B	B	B	B
M36	1	11.492119	B	B	B	B	B	A	H	B	H	B	B	H	H	B	H	H	H	B	H	B	H	H	A	H	A	H	B	B	B	B	H	B	B	H	A	B	B	B	B	A	H	A	H	B	B	B	B
M37	1	11.633696	B	B	B	B	B	A	H	B	H	B	B	H	H	B	H	H	H	B	H	B	H	H	A	H	A	H	B	B	B	B	H	B	B	H	A	B	B	B	B	A	H	A	H	B	B	B	B
M38	1	11.662729	B	B	B	B	B	A	H	B	H	B	B	H	H	B	H	H	H	B	H	B	H	H	A	H	A	H	B	B	B	B	H	B	B	H	A	B	B	B	B	A	H	A	H	B	B	B	B
M39	1	11.682429	B	B	B	B	B	A	H	B	H	B	B	H	H	B	H	H	H	B	H	B	H	H	A	H	A	H	B	B	B	B	H	B	B	H	A	B	B	B	B	A	H	A	H	B	B	B	B
M40	1	11.82587	B	B	B	B	B	A	H	B	H	B	B	H	H	B	H	H	H	B	H	B	H	H	A	H	A	H	B	B	B	B	H	B	B	H	A	B	B	B	B	A	H	A	H	B	B	B	B
M41	1	11.904643	B	B	B	B	B	A	H	B	H	B	B	H	H	B	H	H	H	B	H	B	H	H	A	H	A	H	B	B	B	B	H	B	B	H	A	B	B	B	B	A	H	A	H	B	B	B	B
M42	1	11.944711	B	B	B	B	B	A	H	B	H	B	B	H	H	B	H	H	H	B	H	B	H	H	A	H	A	H	B	B	B	B	H	B	B	H	A	B	B	B	B	A	H	A	H	B	B	B	B
M43	1	11.960595	B	B	B	B	B	A	H	B	H	B	B	H	H	B	H	H	H	B	H	B	H	H	A	H	A	H	B	B	B	B	H	B	B	H	A	B	B	B	B	A	H	A	H	B	B	B	B
M44	1	11.996275	B	B	B	B	B	A	H	B	H	B	B	H	H	B	H	H	H	B	H	B	H	H	A	H	A	H	B	B	B	B	H	B	B	H	A	B	B	B	B	A	H	A	H	B	B	B	B
M45	1	12.072864	B	B	B	B	B	A	H	B	H	B	B	H	H	B	H	H	H	B	H	B	H	H	A	H	A	H	B	B	B	B	H	B	B	H	A	B	B	B	B	A	H	A	H	B	B	B	B
M46	1	12.106786	B	B	B	B	B	A	H	B	H	B	B	H	H	B	H	H	H	B	H	B	H	H	A	H	A	H	B	B	B	B	H	B	B	H	A	B	B	B	B	A	H	A	H	B	B	B	B
M47	1	12.712619	B	B	B	B	B	A	H	B	H	B	B	H	H	B	H	H	H	B	H	B	H	H	A	H	A	H	B	B	B	B	H	B	B	H	A	B	B	B	B	A	H	A	H	B	B	B	B
M48	1	12.719684	B	B	B	B	B	A	H	B	H	B	B	H	H	B	H	H	H	B	H	B	H	H	A	H	A	H	B	B	B	B	H	B	B	H	A	B	B	B	B	A	H	A	H	B	B	B	B
M49	1	12.870567	B	B	B	B	B	A	H	B	H	B	B	H	H	B	H	H	H	B	H	B	H	H	A	H	A	H	B	B	B	B	H	B	B	H	A	B	B	B	B	A	H	A	H	B	B	B	B
M50	1	12.906146	B	B	B	B	B	A	H	B	H	B	B	H	H	B	H	H	H	B	H	B	H	H	A	H	A	H	B	B	B	B	H	B	B	H	A	B	B	B	B	A	H	A	H	B	B	B	B
M51	1	12.984882	B	B	B	B	B	A	H	B	H	B	B	H	H	B	H	H	H	B	H	B	H	H	A	H	A	H	B	B	B	B	H	B	B	H	A	B	B	B	B	A	H	A	H	B	B	B	B
M52	1	13.066878	B	B	B	B	B	A	H	B	H	B	B	H	H	B	H	H	H	B	H	B	H	H	A	H	A	H	B	B	B	B	H	B	B	H	A	B	B	B	B	A	H	A	H	B	B	B	B
M53	1	13.120045	B	B	B	B	B	A	H	B	H	B	B	H	H	B	H	H	H	B	H	B	H	H	A	H	H	H	B	B	B	B	H	B	B	H	A	B	B	B	B	A	H	A	H	B	B	B	B
M54	1	13.15453	B	B	B	B	B	A	H	B	H	B	B	H	H	B	H	H	H	B	H	B	H	H	A	H	H	H	B	B	B	B	H	B	B	H	A	B	B	B	B	A	H	A	H	B	B	B	B
M55	1	13.192357	B	B	B	B	B	A	H	B	H	B	B	H	H	B	H	H	H	B	H	B	H	H	A	H	H	H	B	B	B	B	H	B	B	H	A	B	B	B	B	A	H	A	H	B	B	B	B
M56	1	13.265351	B	B	B	B	B	A	H	B	H	B	B	H	H	B	H	H	H	B	H	B	H	H	A	H	H	H	B	B	B	B	H	B	B	H	A	B	B	B	B	A	H	A	H	B	B	B	B
M57	1	13.277137	B	B	B	B	B	A	H	B	H	B	B	H	H	B	H	H	H	B	H	B	H	H	A	H	H	H	B	B	B	B	H	B	B	H	A	B	B	B	B	A	H	A	H	B	B	B	B
M58	1	13.346284	B	B	B	B	B	A	H	B	H	B	B	H	H	B	H	H	H	B	H	B	H	H	A	H	H	H	B	B	B	B	H	B	B	H	A	B	B	B	B	A	H	A	H	B	B	B	B
M59	1	13.595063	B	B	B	B	B	A	H	B	H	B	B	H	H	B	H	H	H	B	H	B	H	H	A	H	H	H	B	B	B	B	H	B	B	H	A	B	B	B	B	A	H	A	H	B	B	B	B
M60	1	13.643779	B	B	B	B	B	A	H	B	H	B	B	H	H	B	H	H	H	B	H	B	H	H	A	H	H	H	B	B	B	B	H	B	B	H	A	B	B	B	B	A	H	A	H	B	B	B	B
M61	1	13.728304	B	B	B	B	B	A	H	B	H	B	B	H	H	B	H	H	H	B	H	B	H	H	A	H	H	H	B	B	B	B	H	B	B	H	A	B	B	B	B	A	H	A	H	B	B	B	B
M62	1	14.186685	B	B	B	B	B	A	H	B	H	B	B	H	H	B	H	H	H	B	H	B	H	H	A	H	H	H	B	B	B	B	H	B	B	H	A	B	B	B	B	A	H	A	H	B	B	B	B
M63	1	14.25157	B	B	B	B	B	A	H	B	H	B	B	H	H	B	H	H	H	B	H	B	H	H	A	H	H	H	B	B	B	B	H	B	B	B	A	B	B	B	B	A	H	A	H	B	B	B	B
M64	1	14.688619	B	B	B	B	B	A	H	B	H	B	B	H	H	B	H	H	H	B	H	B	A	H	A	H	H	H	B	B	B	B	H	B	B	B	A	B	B	B	B	A	H	A	H	B	B	B	B
M65	1	14.753959	B	B	B	B	B	A	H	B	H	B	B	H	H	B	H	H	H	B	H	B	A	H	A	H	H	H	B	B	B	B	H	B	B	B	A	B	B	B	B	A	H	A	H	B	B	B	B
M66	1	14.825449	B	B	B	B	B	A	H	B	H	B	B	H	H	B	H	H	H	B	H	B	A	H	A	H	H	H	B	B	B	B	H	B	B	B	A	B	B	B	B	A	H	A	H	B	B	B	B
M67	1	14.866769	B	B	B	B	B	A	H	B	H	B	B	H	H	B	H	H	H	B	H	B	A	H	A	H	H	H	B	B	B	B	H	B	B	B	A	B	B	B	B	A	H	A	H	B	B	B	B
M68	1	14.899115	B	B	B	B	B	A	H	B	H	B	B	H	H	B	H	H	H	B	H	B	A	H	A	H	H	H	B	B	B	B	H	B	B	B	A	B	B	B	B	A	H	A	H	B	B	B	B
M69	1	15.196438	B	B	B	B	B	A	H	B	H	B	B	H	H	B	H	H	H	B	H	B	A	H	A	H	H	H	NC	B	B	B	H	B	B	NC	A	B	B	B	B	A	H	A	H	B	B	B	B
M70	1	15.343673	B	B	B	B	B	A	H	B	H	B	B	H	H	B	H	H	H	B	H	B	A	H	A	H	H	H	B	B	B	B	H	B	B	B	A	B	B	B	B	A	H	A	H	B	B	B	B
M71	1	15.349105	B	B	B	B	B	A	H	B	H	B	B	H	H	B	H	H	H	B	H	B	A	H	A	H	H	H	B	B	B	B	H	B	B	B	A	B	B	B	B	A	H	A	H	B	B	B	B
M72	1	15.48999	B	B	B	B	B	A	H	B	H	B	B	H	H	B	H	H	H	B	H	B	A	H	A	H	H	H	B	B	B	B	H	B	B	B	A	B	B	B	B	A	H	A	H	B	B	B	B
M73	1	15.548228	B	B	B	B	B	A	H	B	H	B	B	H	H	B	H	H	H	B	H	B	A	H	A	H	H	H	B	B	B	B	H	B	B	B	NC	NC	B	B	B	A	H	A	H	NC	B	B	B
M74	1	15.571378	B	B	B	B	B	A	H	B	H	B	B	H	H	B	H	H	H	B	H	B	A	H	A	H	H	H	B	B	B	B	H	B	B	B	A	B	B	B	B	A	H	A	H	B	B	B	B
M75	1	15.807485	B	B	B	B	B	A	H	B	H	B	B	H	H	B	H	H	H	B	H	B	A	H	A	H	H	H	B	B	B	B	H	B	B	B	A	B	B	B	B	A	H	A	H	B	B	B	B
M76	1	15.896042	B	B	B	B	B	A	H	B	H	B	B	H	H	B	H	H	H	B	H	B	A	H	A	H	H	H	B	B	B	B	H	B	B	B	A	B	B	B	B	A	H	A	H	B	B	B	B
M77	1	16.228222	B	B	B	B	B	A	H	B	H	B	B	H	H	B	H	H	H	B	H	B	A	H	A	H	H	H	B	B	B	B	H	B	B	B	A	B	B	B	B	A	H	A	H	B	B	B	B
M78	1	16.237736	B	B	B	B	B	H	H	B	H	B	B	H	H	B	H	H	H	B	H	B	A	H	A	H	H	H	B	B	B	B	H	B	B	B	A	B	B	B	B	A	H	A	H	B	B	B	B
M79	1	16.293847	B	B	B	B	B	A	H	B	H	B	B	H	H	B	H	H	H	B	H	B	A	H	A	H	H	H	B	B	B	B	H	B	B	B	A	B	B	B	B	A	H	A	H	B	B	B	B
M80	1	16.689128	B	B	B	B	B	A	H	B	H	B	B	H	H	B	H	H	H	B	H	B	A	H	A	H	H	H	B	B	B	B	H	B	B	B	A	B	B	B	B	A	H	A	H	B	B	B	B
M81	1	16.95012	B	B	B	B	B	NC	H	B	H	B	B	H	H	B	H	H	H	B	H	B	NC	H	NC	H	H	H	B	B	B	B	H	B	B	B	NC	B	B	B	B	NC	H	NC	H	B	B	B	B
M82	1	16.971751	B	B	B	B	B	A	H	B	H	B	B	H	H	B	H	H	H	B	H	B	A	H	A	H	H	H	B	B	B	B	H	B	B	B	A	B	B	B	B	A	H	A	H	B	B	B	B
M83	1	17.111323	B	B	B	B	B	A	H	B	H	B	B	H	H	B	H	H	H	B	H	B	A	H	A	H	H	H	B	B	B	B	H	B	B	B	A	B	B	B	B	A	H	A	H	B	B	B	B
M84	1	17.16074	B	B	B	B	B	A	H	B	H	B	B	H	H	B	H	H	H	B	H	B	A	H	A	H	H	H	B	B	B	B	H	B	B	B	A	B	B	B	B	A	H	A	H	B	B	B	B
M85	1	18.474671	B	B	B	B	B	A	H	B	H	B	B	H	H	B	H	H	H	B	H	B	A	H	A	H	H	H	B	B	B	B	H	B	B	B	A	B	B	B	B	A	H	A	H	B	B	B	B
M86	1	18.813779	B	B	B	B	B	A	H	B	H	B	B	H	H	B	H	H	H	B	H	B	A	H	A	H	H	H	B	B	B	B	H	B	B	B	A	B	B	B	B	A	H	A	H	B	B	B	B
M87	1	19.401804	B	B	B	B	B	A	H	B	H	B	B	H	H	B	H	H	H	B	H	B	A	H	A	H	H	H	B	B	B	B	H	B	B	B	A	B	B	B	B	A	H	A	H	B	B	B	B
M88	1	19.554777	B	B	B	B	B	A	H	B	H	B	B	H	H	B	H	H	H	B	H	B	A	H	A	H	H	H	B	B	B	B	H	B	B	B	A	B	B	B	B	A	H	A	H	B	B	B	B
M89	1	19.707165	B	B	B	B	B	A	H	B	H	B	B	H	H	B	H	H	H	B	H	B	A	H	A	H	H	H	B	B	B	B	H	B	B	B	A	B	B	B	B	A	H	A	H	B	B	B	B
M90	1	19.76366	B	B	B	B	B	A	H	B	H	B	B	H	H	B	H	H	H	B	H	B	A	H	A	H	H	H	B	B	B	B	H	B	B	B	A	B	B	B	B	A	H	A	H	B	B	B	B
M91	1	19.828082	B	B	B	B	B	A	H	B	H	B	B	H	H	B	H	H	H	B	H	B	A	H	A	H	H	H	B	B	B	B	H	B	B	B	A	B	B	B	B	A	H	A	H	B	B	B	B
M92	1	20.140331	B	B	B	B	B	A	H	B	H	B	B	H	H	B	H	H	H	B	H	B	A	H	A	H	H	H	B	B	B	B	H	B	B	B	A	B	B	B	B	A	H	A	H	B	B	B	B
M93	1	20.158526	B	B	B	B	B	A	H	B	H	B	B	H	H	B	H	H	H	B	H	B	A	H	A	H	H	H	B	B	B	B	H	B	B	B	A	B	B	B	B	A	H	A	H	B	B	B	B
M94	1	20.191623	B	B	B	B	B	A	H	B	H	B	B	H	H	B	H	H	H	B	H	B	A	H	A	H	H	H	B	B	B	B	H	B	B	B	A	B	B	B	B	A	H	A	H	B	B	B	B
M95	1	20.384927	B	B	B	B	B	H	H	B	H	B	B	H	H	B	H	H	H	B	H	B	A	H	A	H	H	H	B	B	B	B	H	B	B	B	A	B	B	B	B	A	H	A	H	B	B	B	B
M96	1	20.400757	B	B	B	B	B	H	H	B	H	B	B	H	H	B	H	H	H	B	H	B	A	H	A	H	H	H	B	B	B	B	H	B	B	B	A	B	B	B	B	A	H	A	H	B	B	B	B
M97	1	22.803201	B	B	B	B	B	H	H	B	H	B	B	H	H	B	H	H	H	B	H	B	A	H	H	H	H	H	B	B	B	B	H	B	B	B	A	B	B	B	B	A	H	A	H	B	B	B	B
M98	1	22.816233	B	B	B	B	B	H	H	B	H	B	B	H	H	B	H	H	H	B	H	B	A	H	H	H	H	H	B	B	B	B	H	B	B	B	A	B	B	B	B	A	H	A	H	B	B	B	B
M99	1	22.899482	B	B	B	B	B	H	H	B	H	B	B	H	H	B	H	H	H	B	H	B	A	H	H	H	H	H	B	B	B	B	H	B	B	B	A	B	B	B	B	A	H	A	H	B	B	B	B
M100	1	22.964681	B	B	B	B	B	H	H	B	H	B	B	H	H	B	H	H	H	B	H	B	A	H	H	H	H	H	B	B	B	B	H	B	B	B	A	B	B	B	B	A	H	A	H	B	B	B	B
M101	1	23.081316	B	B	B	B	B	H	H	B	H	B	B	H	H	B	H	H	H	B	H	B	A	H	H	H	H	H	B	B	B	B	H	B	B	B	A	B	B	B	B	A	H	A	H	B	B	B	B
M102	1	23.121067	B	B	B	B	B	H	H	B	H	B	B	H	H	B	H	H	H	B	H	B	A	H	H	H	H	H	B	B	B	B	H	B	B	B	A	B	B	B	B	A	H	A	H	B	B	B	B
M103	1	23.233172	B	B	B	B	B	H	H	B	H	B	B	H	H	B	H	H	H	B	H	B	A	H	H	H	H	H	B	B	B	B	H	B	B	B	A	B	B	B	B	A	H	A	H	B	B	B	B
M104	1	23.249988	B	B	B	B	B	H	H	B	H	B	B	H	H	B	H	H	H	B	H	B	A	H	H	H	H	H	B	B	B	B	H	B	B	B	A	B	B	B	B	A	H	A	H	B	B	B	B
M105	1	23.293039	B	B	B	B	B	H	H	B	H	B	B	H	H	B	H	H	H	B	H	B	A	H	H	H	H	H	B	B	B	B	H	B	B	B	A	B	B	B	B	A	H	A	H	B	B	B	B
M106	1	23.455857	B	B	B	B	B	H	H	B	H	B	B	H	H	B	H	H	H	B	H	B	A	H	H	H	H	H	B	B	B	B	H	B	B	B	A	B	B	B	B	A	H	A	H	B	B	B	B
M107	1	23.484917	B	B	B	B	B	H	H	B	H	B	B	H	H	B	H	H	H	B	H	B	A	H	H	H	H	H	B	B	B	B	H	B	B	B	A	B	B	B	B	A	H	A	H	B	B	B	B
M108	1	23.502834	B	B	B	B	B	H	H	B	H	B	B	H	H	B	H	H	H	B	H	B	A	H	H	H	H	H	B	B	B	B	H	B	B	B	A	B	B	B	B	A	H	A	H	B	B	B	B
M109	1	23.583616	B	B	B	B	B	H	H	B	H	B	B	H	H	B	H	H	H	B	H	B	A	H	H	H	H	H	B	B	B	B	H	B	B	B	A	B	B	B	B	A	H	A	H	B	B	B	B
M110	1	23.618718	B	B	B	B	B	H	H	B	H	B	B	H	H	B	H	H	H	B	H	B	A	H	H	H	H	H	B	B	B	B	H	B	B	B	A	B	B	B	B	A	H	A	H	B	B	B	B
M111	1	23.657687	B	B	B	B	B	H	H	B	H	B	B	H	H	B	H	H	H	B	H	B	A	H	H	H	H	H	B	B	B	B	H	B	B	B	A	B	B	B	B	A	H	A	H	B	B	B	B
M112	1	23.765322	B	B	B	B	B	H	H	B	H	B	B	H	H	B	H	H	H	B	H	B	A	H	H	H	H	H	B	B	B	B	H	B	B	B	A	B	B	B	B	A	H	A	H	B	B	B	B
M113	1	23.78457	B	B	B	B	B	H	H	B	H	B	B	H	H	B	H	H	H	B	H	B	A	H	H	H	H	H	B	B	B	B	H	B	B	B	A	B	B	B	B	A	H	A	H	B	B	B	B
M114	1	23.819687	B	B	B	B	B	H	H	B	H	B	B	H	H	B	H	H	H	B	H	B	A	H	H	H	H	H	B	B	B	B	H	B	B	B	A	B	B	B	B	A	H	A	H	B	B	B	B
M115	1	23.883117	B	B	B	B	B	H	H	B	H	B	B	H	H	B	H	H	H	B	H	B	A	H	H	H	H	H	B	B	B	B	H	B	B	B	A	B	B	B	B	A	H	A	H	B	B	B	B
M117	1	23.994519	B	B	B	B	B	H	H	B	H	B	B	H	H	B	H	H	H	B	H	B	A	H	H	H	H	H	B	B	B	B	H	B	B	B	A	B	B	B	B	A	H	A	H	B	B	B	B
M118	1	24.011614	B	B	B	B	B	H	H	B	H	B	B	H	H	B	H	H	H	B	H	B	A	H	H	H	H	H	B	B	B	B	H	B	B	B	A	B	B	B	B	A	H	A	H	B	B	B	B
M119	1	24.016152	B	B	B	B	B	H	H	B	H	B	B	H	H	B	H	H	H	B	H	B	A	H	H	H	H	H	B	B	B	B	H	B	B	B	A	B	B	B	B	A	H	A	H	B	B	B	B
M120	1	24.048963	B	B	B	B	B	H	H	B	H	B	B	H	H	B	H	H	H	B	H	B	A	H	H	H	H	H	B	B	B	B	H	B	B	B	A	B	B	B	B	A	H	A	H	B	B	B	B
M121	1	24.146023	B	B	B	B	B	H	H	B	H	B	B	H	H	B	H	H	H	B	H	B	A	H	H	H	H	H	B	B	B	B	H	B	B	B	A	B	B	B	B	A	H	A	H	B	B	B	B
M122	1	24.279656	B	B	B	B	B	H	H	B	H	B	B	H	H	B	H	H	H	B	H	B	A	H	H	H	H	H	B	B	B	B	H	B	B	B	A	B	B	B	B	A	H	A	H	B	NC	B	B
M123	1	24.411334	B	B	B	B	B	H	H	B	H	B	B	H	H	B	H	H	H	B	H	B	A	H	H	H	H	H	B	B	B	B	H	B	B	B	A	B	B	B	B	A	H	A	H	B	B	B	B
M124	1	24.44209	B	B	B	B	B	H	H	B	H	B	B	H	H	B	H	H	H	B	H	B	A	H	H	H	H	H	B	B	B	B	H	B	B	B	A	B	B	B	B	A	H	A	H	B	B	B	B
M125	1	24.757341	B	B	B	B	B	H	H	B	H	B	B	H	H	B	H	H	H	B	H	B	A	H	H	H	H	H	B	B	B	B	H	B	B	B	A	B	B	B	B	A	H	A	H	B	B	B	B
M126	1	24.870062	B	B	B	B	B	H	H	B	H	B	B	H	H	B	H	H	H	B	H	B	A	H	H	H	H	H	B	B	B	B	H	B	B	B	A	B	B	B	B	A	H	A	H	B	B	B	B
M127	1	24.901978	B	B	B	B	B	H	H	B	H	B	B	H	H	B	H	H	H	B	H	B	A	H	H	H	H	H	B	B	B	B	H	B	B	B	A	B	B	B	B	A	H	A	H	B	B	B	B
M128	1	25.065037	B	B	B	B	B	H	H	B	H	B	B	H	H	B	H	H	H	B	H	B	A	H	H	H	H	H	B	B	B	B	H	B	B	B	A	B	B	B	B	A	H	A	H	B	B	B	B
M129	1	25.123798	B	B	B	B	B	H	H	B	H	B	B	H	H	B	H	H	H	B	H	B	A	H	H	H	H	H	B	B	B	B	H	B	B	B	A	B	B	B	B	A	H	A	H	B	B	B	B
M130	1	25.341744	B	B	B	B	B	H	H	B	H	B	B	H	H	B	H	H	H	B	H	B	A	H	H	H	H	H	B	B	B	B	H	B	B	B	A	B	B	B	B	A	H	A	H	B	B	B	B
M131	1	25.407846	B	B	B	B	B	H	H	B	H	B	B	H	H	B	H	H	H	B	H	B	A	H	H	H	H	H	B	B	B	B	H	B	B	B	A	B	B	B	B	A	H	A	H	B	B	B	B
M132	1	25.420349	B	B	B	B	B	H	H	B	H	B	B	H	H	B	H	H	H	B	H	B	A	H	H	H	H	H	B	B	B	B	H	B	B	B	A	B	B	B	B	A	H	A	H	B	B	B	B
M133	1	25.430401	B	B	B	B	B	H	H	B	H	B	B	H	H	B	H	H	H	B	H	B	A	H	H	H	H	H	B	B	B	B	H	B	B	B	A	B	B	B	B	A	H	A	H	B	B	B	B
M134	1	25.457598	B	B	B	B	B	H	H	B	H	B	B	H	H	B	H	H	H	B	H	B	A	H	H	H	H	H	B	B	B	B	H	B	B	B	A	B	B	B	B	A	H	A	H	B	B	B	B
M135	1	25.566808	B	B	B	B	B	H	H	B	H	B	B	H	H	B	H	H	H	B	H	B	A	H	H	H	H	H	B	B	B	B	H	B	B	B	A	B	B	B	B	A	H	A	H	B	B	B	B
M136	1	25.586745	B	B	B	B	B	H	H	B	H	B	B	H	H	B	H	H	H	B	H	B	A	H	H	H	H	H	B	B	B	B	H	B	B	B	A	B	B	B	B	A	H	A	H	B	B	B	B
M137	1	25.628045	B	B	B	B	B	H	H	B	H	B	B	H	H	B	H	H	H	B	H	B	A	H	H	H	H	H	B	B	B	B	H	B	B	B	A	B	B	B	B	A	H	A	H	B	B	B	B
M138	1	26.367178	B	B	B	B	B	B	B	B	B	B	B	B	B	B	B	B	B	B	B	B	B	B	B	B	B	B	B	B	B	B	B	B	B	B	B	B	B	B	B	B	B	B	B	B	B	B	B
M139	1	28.66725	B	B	B	B	B	H	H	B	H	B	B	H	H	B	H	H	H	B	H	B	A	H	H	H	H	H	B	B	B	B	H	B	B	B	A	B	B	B	B	A	H	A	H	B	B	B	B
M140	1	28.670097	B	B	B	B	B	H	H	B	H	B	B	H	H	B	H	H	H	B	H	B	A	H	H	H	H	H	B	B	B	B	H	B	B	B	A	B	B	B	B	A	H	A	H	B	B	B	B
M141	1	28.900261	B	B	B	B	B	H	H	B	H	B	B	H	H	B	H	H	H	B	H	B	A	H	H	H	H	H	B	B	B	B	H	B	B	B	A	B	B	B	B	A	H	A	H	B	B	B	B
M142	1	28.941469	B	B	B	B	B	H	H	B	H	B	B	H	H	B	H	H	H	B	H	B	A	H	H	H	H	H	B	B	B	B	H	B	B	B	A	B	B	B	B	A	H	A	H	B	B	B	B
M143	1	29.058511	B	B	B	B	B	H	H	B	H	B	B	H	H	B	H	H	H	B	H	B	A	H	H	H	H	H	B	B	B	B	H	B	B	B	A	B	B	B	B	A	H	A	H	B	B	B	B
M144	1	29.1977	B	B	B	B	B	H	H	B	H	B	B	H	H	B	H	H	H	B	H	B	A	H	H	H	H	H	B	B	B	B	H	B	B	B	A	B	B	B	B	A	H	A	H	B	B	B	B
M145	1	29.218037	B	B	B	B	B	H	H	B	H	B	B	H	H	B	H	H	H	B	H	B	A	H	H	H	H	H	B	B	B	B	H	B	B	B	A	B	B	B	B	A	H	A	H	B	B	B	B
M146	1	29.320442	B	B	B	B	B	H	H	B	H	B	B	H	H	B	H	H	H	B	H	B	A	H	H	H	H	H	B	B	B	B	H	B	B	B	A	B	B	B	B	A	H	A	H	B	B	B	B
M147	1	29.354689	B	B	B	B	B	H	H	B	H	B	B	H	H	B	H	H	H	B	H	B	A	H	H	H	H	H	B	B	B	B	H	B	B	B	A	B	B	B	B	A	H	A	H	B	B	B	B
M148	1	29.379878	B	B	B	B	B	H	H	B	H	B	B	H	H	B	H	H	H	B	H	B	NC	H	H	H	H	H	B	B	B	NC	H	B	B	NC	NC	B	NC	B	B	A	H	A	H	B	B	B	B
M149	1	29.452262	B	B	B	B	B	H	H	B	H	B	B	H	H	B	H	H	H	B	H	B	A	H	H	H	H	H	B	B	B	B	H	B	B	B	A	B	B	B	B	A	H	A	H	B	B	B	B
M150	1	29.644011	B	B	B	B	B	H	H	B	H	B	B	H	H	B	H	H	H	B	H	B	A	H	H	H	H	H	B	B	B	B	H	B	B	B	A	B	B	B	B	A	H	A	H	B	B	B	B
M151	1	30.066465	B	B	B	B	B	H	H	B	H	B	B	H	H	B	H	H	H	B	H	B	A	H	H	H	H	H	B	B	B	B	H	B	B	B	A	B	B	B	B	A	H	A	H	B	B	B	B
M152	1	30.077708	B	B	B	B	B	H	H	B	H	B	B	H	H	B	H	H	H	B	H	B	A	H	H	H	H	H	B	B	B	B	H	B	B	B	A	B	B	B	B	A	H	A	H	B	B	B	B
M153	1	30.377354	B	B	B	B	B	H	H	B	H	B	B	H	H	B	H	H	H	B	H	B	A	H	H	H	H	H	B	B	B	B	H	B	B	B	A	B	B	B	B	A	H	A	H	B	B	B	B
M154	1	30.902434	B	B	B	B	B	H	H	B	H	B	B	H	H	B	H	H	H	B	H	B	A	H	H	H	H	H	B	B	B	B	H	B	B	B	A	B	B	B	B	A	H	A	H	B	B	B	B
M155	1	31.076845	B	B	B	B	B	H	H	B	H	B	B	H	H	B	H	H	H	B	H	B	A	H	H	H	H	H	B	B	B	B	H	B	B	B	A	B	B	B	B	A	H	A	H	B	B	B	B
M156	1	31.10439	B	B	B	B	B	H	H	B	H	B	B	H	H	B	H	H	H	B	H	B	A	H	H	H	H	H	B	B	B	B	H	B	B	B	A	B	B	B	B	A	H	A	H	B	B	B	B
M157	1	31.11577	B	B	B	B	B	H	H	B	H	B	B	H	H	B	H	H	H	B	H	B	A	H	H	H	H	H	B	B	B	B	H	B	B	B	A	B	B	B	B	A	H	A	H	B	B	B	B
M158	1	31.142051	B	B	B	B	B	H	H	B	H	B	B	H	H	B	H	H	H	B	H	B	A	H	H	H	H	H	B	B	B	B	H	B	B	B	A	B	B	B	B	A	H	A	H	B	B	B	B
M159	1	31.160214	B	B	B	B	B	H	H	B	H	B	B	H	H	B	H	H	H	B	H	B	A	H	H	H	H	H	B	B	B	B	H	B	B	B	A	B	B	B	B	A	H	A	H	B	B	B	B
M160	1	31.284656	B	B	B	B	B	H	H	B	H	B	B	H	H	B	H	H	H	B	H	B	A	H	H	H	H	H	B	B	B	B	H	B	B	B	A	B	B	B	B	A	H	A	H	B	B	B	B
M161	1	32.455171	B	B	B	B	B	H	H	B	H	B	B	H	H	B	H	H	H	B	H	B	A	H	H	H	H	H	B	B	B	B	H	B	B	B	A	B	B	B	B	A	H	A	H	B	B	B	B
M162	1	32.704834	B	B	B	B	B	H	H	B	H	B	B	H	H	B	H	H	H	B	H	B	A	H	H	H	H	H	B	B	B	B	H	B	B	B	A	B	B	B	B	A	H	A	H	B	B	B	B
M163	1	32.781759	B	B	B	B	B	H	H	B	H	B	B	H	H	B	H	H	H	B	H	B	A	H	H	H	H	H	B	B	B	B	H	B	B	B	A	B	B	B	B	A	H	A	H	B	B	B	B
M164	1	32.918648	B	B	B	B	B	H	H	B	H	B	B	H	H	B	H	H	H	B	H	B	A	H	H	H	H	H	B	B	B	B	H	B	B	B	A	B	B	B	B	A	H	A	H	B	B	B	B
M165	1	32.921059	B	B	B	B	B	H	H	B	H	B	B	H	H	B	H	H	H	B	H	B	A	H	H	H	H	H	B	B	B	B	H	B	B	B	A	B	B	B	B	A	H	A	H	B	B	B	B
M166	1	33.027613	B	B	B	B	B	H	H	B	H	B	B	H	H	B	H	H	H	B	H	B	A	H	H	H	H	H	B	B	B	B	H	B	B	B	A	B	B	B	B	A	H	A	H	B	B	B	B
M167	1	33.04563	B	B	B	B	B	H	H	B	H	B	B	H	H	B	H	H	H	B	H	B	A	H	H	H	H	H	B	B	B	B	H	B	B	B	A	B	B	B	B	A	H	A	H	B	B	B	B
M168	1	33.427021	B	B	B	B	B	H	H	B	H	B	B	H	H	B	H	H	H	B	H	B	A	H	H	H	H	H	B	B	B	B	H	B	B	B	A	B	B	B	B	A	H	A	H	B	B	B	B
M169	1	33.428548	B	B	B	B	B	H	H	B	H	B	B	H	H	B	H	H	H	B	H	B	A	H	H	H	H	H	B	B	B	B	H	B	B	B	A	B	B	B	B	A	H	A	H	B	B	B	B
M170	1	33.449127	B	B	B	B	B	H	H	B	H	B	B	H	H	B	H	H	H	B	H	B	A	H	H	H	H	H	B	B	B	B	H	B	B	B	A	B	B	B	B	A	H	A	H	B	B	B	B
M171	1	33.485562	B	B	B	B	B	H	H	B	H	B	B	H	H	B	H	H	H	B	H	B	A	H	H	H	H	H	B	B	B	B	H	B	B	B	A	B	B	B	B	A	H	A	H	B	B	B	B
M172	1	33.556143	B	B	B	B	B	H	H	B	H	B	B	H	H	B	H	H	H	B	H	B	A	H	H	H	H	H	B	B	B	B	H	B	B	B	A	B	B	B	B	A	H	A	H	B	B	B	B
M173	1	33.796991	B	B	B	B	B	H	H	B	H	B	B	H	H	B	H	H	H	B	H	B	A	H	H	H	H	H	B	B	B	B	H	B	B	B	A	B	B	B	B	A	H	A	H	B	B	B	B
M174	1	33.872047	B	B	B	B	B	H	H	B	H	B	B	H	H	B	H	H	H	B	H	B	A	H	H	H	H	H	B	B	B	B	H	B	B	B	A	B	B	B	B	A	H	A	H	B	B	B	B
M175	1	33.884362	B	B	B	B	B	H	H	B	H	B	B	H	H	B	H	H	H	B	H	B	A	H	H	H	H	H	B	B	B	B	H	B	B	B	A	B	B	B	B	A	H	A	H	B	B	B	B
M176	1	33.959119	B	B	B	B	B	H	H	B	H	B	B	H	H	B	H	H	H	B	H	B	A	H	H	H	H	H	B	B	B	B	H	B	B	B	A	B	B	B	B	A	H	A	H	B	B	B	B
M177	1	33.983723	B	B	B	B	B	H	H	B	H	B	B	H	H	B	H	H	H	B	H	B	A	H	H	H	H	H	B	B	B	B	H	B	B	B	A	B	B	B	B	A	H	A	H	B	B	B	B
M178	1	34.00421	B	B	B	B	B	H	H	B	H	B	B	H	H	B	H	H	H	B	H	B	A	H	H	H	H	H	B	B	B	B	H	B	B	B	A	B	B	B	B	A	H	A	H	B	B	B	B
M179	1	34.010288	B	B	B	B	B	H	H	B	H	B	B	H	H	B	H	H	H	B	H	B	A	H	H	H	H	H	B	B	B	B	H	B	B	B	A	B	B	B	B	A	H	A	H	B	B	B	B
M180	1	34.023753	B	B	B	B	B	H	H	B	H	B	B	H	H	B	H	H	H	B	H	B	A	H	H	H	H	H	B	B	B	B	H	B	B	B	A	B	B	B	B	A	H	A	H	B	B	B	B
M181	1	34.16034	B	B	B	B	B	H	H	B	H	B	B	H	H	B	H	H	H	B	H	B	A	H	H	H	H	H	B	B	B	B	H	B	B	B	A	B	B	B	B	A	H	A	H	B	B	B	B
M182	1	34.170548	B	B	B	B	B	H	H	B	H	B	B	H	H	B	H	H	H	B	H	B	A	H	H	H	H	H	B	B	B	B	H	B	B	B	A	B	B	B	B	A	H	A	H	B	B	B	B
M183	1	34.17586	B	B	B	B	B	H	H	B	H	B	B	H	H	B	H	H	H	NC	H	B	A	H	H	H	H	H	B	B	B	B	H	B	B	B	A	B	B	B	B	A	H	A	H	B	B	B	B
M184	1	34.219806	B	B	B	B	B	H	H	B	H	B	B	H	H	B	H	H	H	B	H	B	A	H	H	H	H	H	B	B	B	B	H	B	B	B	A	B	B	B	B	A	H	A	H	B	B	B	B
M185	1	34.230041	B	B	B	B	B	H	H	B	H	B	B	H	H	B	H	H	H	B	H	B	A	H	H	H	H	H	B	B	B	B	H	B	B	B	A	B	B	B	B	A	H	A	H	B	B	B	B
M186	1	34.282653	B	B	B	B	B	H	H	B	H	B	B	H	H	B	H	H	H	B	H	B	A	H	H	H	H	H	B	B	B	B	H	B	B	B	A	B	B	B	B	A	H	A	H	B	B	B	B
M187	1	34.32152	B	B	B	B	B	H	H	B	H	B	B	H	H	B	H	H	H	B	H	B	A	H	H	H	H	H	B	B	B	B	H	B	B	B	A	B	B	B	B	A	H	A	H	B	B	B	B
M188	1	34.543977	B	B	B	B	B	H	B	B	B	B	B	H	A	B	H	A	H	B	H	B	H	H	H	H	H	H	B	B	B	B	H	B	B	B	A	H	H	B	B	H	H	H	H	B	B	B	B
M189	1	34.609688	B	B	B	B	B	H	B	B	B	B	B	H	A	B	H	A	H	B	H	B	H	H	H	H	H	H	B	B	B	B	H	B	B	B	A	H	H	B	B	H	H	H	H	B	B	B	B
M190	1	34.654655	B	B	B	B	B	H	B	B	B	B	B	H	A	B	H	A	H	B	H	B	H	H	H	H	H	H	B	B	B	B	H	B	B	B	A	H	H	B	B	H	H	H	H	B	B	B	B
M191	1	34.68047	B	B	B	B	B	H	B	B	B	B	B	H	A	B	H	A	H	B	H	B	H	H	H	H	H	H	B	B	B	B	H	B	B	B	A	H	H	B	B	H	H	H	H	B	B	B	B
M192	1	34.683533	B	B	B	B	B	H	B	B	B	B	B	H	A	B	H	A	H	B	H	B	H	H	H	H	H	H	B	B	B	B	H	B	B	B	A	H	H	B	B	H	H	H	H	B	B	B	B
M193	1	34.736054	B	B	B	B	B	H	B	B	B	B	B	H	A	B	H	A	H	B	H	B	H	H	H	H	H	H	B	B	B	B	H	B	B	B	A	H	H	B	B	H	H	H	H	B	B	B	B
M194	1	34.763185	B	B	B	B	B	H	B	B	B	B	B	H	A	B	H	A	H	B	H	B	H	H	H	H	H	H	B	B	B	B	H	B	B	B	A	H	H	B	B	H	H	H	H	B	B	B	B
M195	1	34.872458	B	B	B	B	B	H	B	B	B	B	B	H	A	B	H	A	H	B	H	B	H	H	H	H	H	H	B	B	B	B	H	B	B	B	A	H	H	B	B	H	H	H	H	B	B	B	B
M196	1	35.008097	B	B	B	B	B	H	B	B	B	B	B	H	A	B	H	A	H	B	H	B	H	H	H	H	H	H	B	B	B	B	H	B	B	B	A	H	H	B	B	H	H	H	H	B	B	B	B
M197	1	35.008598	B	B	B	B	B	H	B	B	B	B	B	H	A	B	H	A	H	B	H	B	H	H	H	H	H	H	B	B	B	B	H	B	B	B	A	H	H	B	B	H	H	H	H	B	B	B	B
M198	1	35.038538	B	B	B	B	B	H	B	B	B	B	B	H	A	B	H	A	H	B	H	B	H	H	H	H	H	H	B	B	B	B	H	B	B	B	A	H	H	B	B	H	H	H	H	B	B	B	B
M199	1	35.040685	B	B	B	B	B	H	B	B	B	B	B	H	A	B	H	A	H	B	H	B	H	H	H	H	H	H	B	B	B	B	H	B	B	B	A	H	H	B	B	H	H	H	H	B	B	B	B
M200	1	35.620292	B	B	B	B	B	B	B	B	B	B	B	H	A	B	H	A	H	B	H	B	B	H	B	B	B	H	B	B	B	B	H	B	B	B	B	H	H	B	B	B	H	B	H	B	B	B	B
M201	1	35.669721	B	B	B	B	B	B	B	B	B	B	B	H	A	B	H	A	H	B	H	B	B	H	B	B	B	H	B	B	B	B	H	B	B	B	B	H	H	B	B	B	H	B	H	B	B	B	B
M202	1	35.694665	B	B	B	B	B	B	B	B	B	B	B	H	A	B	H	A	H	B	H	B	B	H	B	B	B	H	B	B	B	B	H	B	B	B	B	H	H	B	B	B	H	B	H	B	B	B	B
M203	1	35.862286	B	B	B	B	B	B	B	B	B	B	B	H	A	B	H	A	H	B	H	B	B	H	B	B	B	H	B	B	B	B	H	B	B	B	B	H	B	B	B	B	H	B	H	B	B	B	B
M204	1	35.876332	B	B	B	B	B	B	B	B	B	B	B	H	A	B	H	A	H	B	H	B	B	H	B	B	B	H	B	B	B	B	H	B	B	B	B	H	B	B	B	B	H	B	H	B	B	B	B
M205	1	35.935818	B	B	B	B	B	B	B	B	B	B	B	H	A	B	H	A	H	B	H	B	B	H	B	B	B	H	B	B	B	B	H	B	B	B	B	H	B	B	B	B	H	B	H	B	B	B	B
M206	1	35.958094	B	B	B	B	B	B	B	B	B	B	B	H	A	B	H	A	H	B	H	B	B	H	B	B	B	H	B	B	B	B	H	B	B	B	B	H	B	B	B	B	H	B	H	B	B	B	B
M207	1	35.987147	B	B	B	B	B	B	B	B	B	B	B	H	A	B	H	A	H	B	H	B	B	H	B	B	B	H	B	B	B	B	H	B	B	B	B	H	B	B	B	B	H	B	H	B	B	B	B
M208	1	36.009508	B	B	B	B	B	B	B	B	B	B	B	H	A	B	H	A	H	B	H	B	B	H	B	B	B	H	B	B	B	B	H	B	B	B	B	H	B	B	B	B	H	B	H	B	B	B	B
M209	1	36.120342	B	B	B	B	B	B	B	B	B	B	B	H	A	B	H	A	H	B	H	B	B	H	B	B	B	H	B	B	B	B	H	B	B	B	B	H	B	B	B	B	H	B	H	B	B	B	B
M210	1	36.298769	B	B	B	B	B	B	B	B	B	B	B	H	A	B	H	A	H	B	H	B	B	H	B	B	B	H	B	B	B	B	H	B	B	B	B	H	B	B	B	B	H	B	H	B	B	B	B
M211	1	36.385652	B	B	B	B	B	B	B	B	B	B	B	H	A	B	H	A	H	B	H	B	B	H	B	B	B	H	B	B	B	B	H	B	B	B	B	H	B	B	B	B	H	B	H	B	B	B	B
M212	1	36.524772	B	B	B	B	B	B	B	B	B	B	B	H	A	B	H	A	H	B	H	B	B	H	B	B	B	H	B	B	B	B	H	B	B	B	B	H	B	B	B	B	H	B	H	B	B	B	B
M213	1	36.771151	B	B	B	B	B	B	B	B	B	B	B	H	A	B	H	A	H	B	H	B	B	H	B	B	B	H	B	B	B	B	H	B	B	B	B	H	B	B	B	B	H	B	H	B	B	B	B
M214	1	36.840055	B	B	B	B	B	B	B	B	B	B	B	H	A	B	H	A	H	B	H	B	B	H	B	B	B	H	B	B	B	B	H	B	B	B	B	H	B	B	B	B	H	B	H	B	B	B	B
M215	1	36.868573	B	B	B	B	B	B	B	B	B	B	B	H	A	B	H	A	H	B	H	B	B	H	B	B	B	H	B	B	B	B	H	B	B	B	B	H	B	B	B	B	H	B	H	B	B	B	B
M216	1	36.869668	B	B	B	B	B	B	B	B	B	B	B	H	A	B	H	A	H	B	H	B	B	H	B	B	B	H	B	B	B	B	H	B	B	B	B	H	B	B	B	B	H	B	H	B	B	B	B
M217	1	36.907541	B	B	B	B	B	B	B	B	B	B	B	H	A	B	H	A	H	B	H	B	B	H	B	B	B	H	B	B	B	B	H	B	B	B	B	H	B	B	B	B	H	B	H	B	B	B	B
M218	1	36.916833	B	B	B	B	B	B	B	B	B	B	B	H	A	B	H	A	H	B	H	B	B	H	B	B	B	H	B	B	B	B	H	B	B	B	B	H	B	B	B	B	H	B	H	B	B	B	B
M219	1	37.051446	B	B	B	B	B	B	B	B	B	B	B	H	A	B	H	A	H	B	H	B	B	H	B	B	B	H	B	B	B	B	H	B	B	B	B	H	B	B	B	B	H	B	H	B	B	B	B
M220	1	37.180922	B	B	B	B	B	B	B	B	B	B	B	H	A	B	H	A	H	B	H	B	B	H	B	B	B	H	B	B	B	B	H	B	B	B	B	H	B	B	B	B	H	B	H	B	B	B	B
M221	1	37.369416	B	B	B	B	B	B	B	B	B	B	B	H	A	B	H	A	H	B	H	B	B	H	B	B	B	H	B	B	B	B	H	B	B	B	B	H	B	B	B	B	H	B	H	B	B	B	B
M222	1	37.413698	B	B	B	B	B	B	B	B	B	B	B	H	A	B	H	A	H	B	H	B	B	H	B	B	B	H	B	B	B	B	H	B	B	B	B	H	B	B	B	B	H	B	H	B	B	B	B
M223	1	37.461372	B	B	B	B	B	B	B	B	B	B	B	H	A	B	H	A	H	B	H	B	B	H	B	B	B	H	B	B	B	B	H	B	B	B	B	H	B	B	B	B	H	B	H	B	B	B	B
M224	1	37.485795	B	B	B	B	B	B	B	B	B	B	B	H	A	B	H	A	H	B	H	B	B	H	B	B	B	H	B	B	B	B	H	B	B	B	B	H	B	B	B	B	H	B	H	B	B	B	B
M225	1	37.59269	B	B	B	B	B	B	B	B	B	B	B	H	A	B	H	A	H	B	H	B	B	H	B	B	B	H	B	B	B	B	H	B	B	B	B	H	B	B	B	B	H	B	H	B	B	B	B
M226	1	37.639573	B	B	B	B	B	B	B	B	B	B	B	H	A	B	H	A	H	B	H	B	B	H	B	B	B	H	B	B	B	B	H	B	B	B	B	H	B	B	B	B	H	B	H	B	B	B	B
M227	1	37.709648	B	B	B	B	B	B	B	B	B	B	B	H	A	B	H	NC	H	B	H	B	B	H	B	B	B	H	B	B	B	B	H	B	B	B	B	H	B	B	B	B	H	B	H	B	B	B	B
M228	1	37.791925	B	B	B	B	B	B	B	B	B	B	B	H	A	B	H	A	H	B	H	B	B	H	B	B	B	H	B	B	B	B	H	B	B	B	B	H	B	B	B	B	H	B	H	B	B	B	B
M229	1	37.811202	B	B	B	B	B	B	B	B	B	B	B	H	A	B	H	A	H	B	H	B	B	H	B	B	B	H	B	B	B	B	H	B	B	B	B	H	B	B	B	B	H	B	H	B	B	B	B
M230	1	38.492883	B	B	B	B	B	B	B	B	B	B	B	H	A	B	H	A	H	B	H	B	B	H	B	B	B	H	B	B	B	B	H	B	B	B	B	H	B	B	B	B	H	B	H	B	B	B	B
M231	1	38.758623	B	B	B	B	B	B	B	B	B	B	B	H	A	B	H	A	H	B	H	B	B	H	B	B	B	H	B	B	B	B	H	B	B	B	B	H	B	B	B	B	H	B	H	B	B	B	B
M232	1	38.777128	B	B	B	B	B	B	B	B	B	B	B	H	A	B	H	A	H	B	H	B	B	H	B	B	B	H	B	B	B	B	H	B	B	B	B	H	B	B	B	B	H	B	H	B	B	B	B
M233	1	38.791503	B	B	B	B	B	B	B	B	B	B	B	B	A	B	B	A	B	B	B	B	B	B	B	B	B	B	B	B	B	B	NC	B	B	B	B	B	B	B	B	B	B	B	NC	B	B	B	B
M234	1	38.802549	B	B	B	B	B	B	B	B	B	B	B	H	A	B	H	A	H	B	H	B	B	H	B	B	B	H	B	B	B	B	H	B	B	B	B	H	B	B	B	B	H	B	H	B	B	B	B
M235	1	38.946906	B	B	B	B	B	B	B	B	B	B	B	H	A	B	H	A	H	B	H	B	B	H	B	B	B	H	B	B	B	B	H	B	B	B	B	H	B	B	B	B	H	B	H	B	B	B	B
M236	1	39.078862	B	B	B	B	B	B	B	B	B	B	B	H	A	B	H	A	H	B	H	B	B	H	B	B	B	H	B	B	B	B	H	B	B	B	B	H	B	B	B	B	H	B	H	B	B	B	B
M237	1	39.110806	B	B	B	B	B	B	B	B	B	B	B	H	A	B	H	A	H	B	H	B	B	H	B	B	B	H	B	B	B	B	H	B	B	B	B	H	B	B	B	B	H	B	H	B	B	B	B
M238	1	39.216428	B	B	B	B	B	B	B	B	B	B	B	H	A	B	H	A	H	B	H	B	B	H	B	B	B	H	B	B	B	B	H	B	B	B	B	H	B	B	B	B	H	B	H	B	B	B	B
M239	1	39.228355	B	B	B	B	B	B	B	B	B	B	B	H	A	B	H	A	H	B	H	B	B	H	B	B	B	H	B	B	B	B	H	B	B	B	B	H	B	B	B	B	H	B	H	B	B	B	B
M240	1	39.318393	B	B	B	B	B	B	B	B	B	B	B	H	A	B	H	A	H	H	H	B	B	H	B	B	B	H	B	B	B	B	H	B	B	B	B	H	B	B	B	B	H	B	H	B	B	B	B
M241	1	39.362798	B	B	B	B	B	B	B	B	B	B	B	H	A	B	H	A	H	H	H	B	B	H	B	B	B	H	B	B	B	B	H	B	B	B	B	H	B	B	B	B	H	B	H	B	B	B	B
M242	1	39.390964	B	B	B	B	B	B	B	B	B	B	B	H	A	B	H	A	H	H	H	B	B	H	B	B	B	H	B	B	B	B	H	B	B	B	B	H	B	B	B	B	H	B	H	B	B	B	B
M243	1	39.453772	B	B	B	B	B	B	B	B	B	B	B	H	A	B	H	A	H	H	H	B	B	H	B	B	B	H	B	B	B	B	H	B	B	B	B	H	B	B	B	B	H	B	H	B	B	B	B
M244	1	39.689971	B	B	B	B	B	B	B	B	B	B	B	H	A	B	H	A	H	H	H	B	B	H	B	B	B	H	B	B	B	B	H	B	B	B	B	H	B	B	B	B	H	B	H	B	B	B	B
M245	1	39.720119	B	B	B	B	B	B	B	B	B	B	B	H	A	B	H	A	H	H	H	B	B	H	B	B	B	H	B	B	B	B	H	B	B	B	B	H	B	B	B	B	H	B	H	B	B	B	B
M246	1	39.771151	B	B	B	B	B	B	B	B	B	B	B	H	A	B	H	A	H	H	H	B	B	H	B	B	B	H	B	B	B	B	H	B	B	B	B	H	B	B	B	B	H	B	H	B	B	B	B
M247	1	39.78925	B	B	B	B	B	B	B	B	B	B	B	H	A	B	H	A	H	H	H	B	B	H	B	B	B	H	B	B	B	B	H	B	B	B	B	H	B	B	B	B	H	B	H	B	B	B	B
M248	1	39.870424	B	B	B	B	B	B	B	B	B	B	B	H	A	B	H	A	NC	NC	H	B	B	NC	B	B	B	H	B	B	B	B	H	B	B	B	B	H	B	B	B	B	H	B	H	B	B	B	B
M249	1	39.878674	B	B	B	B	B	B	B	B	B	B	B	H	A	B	H	A	H	H	H	B	B	H	B	B	B	H	B	B	B	B	H	B	B	B	B	H	B	B	B	B	H	B	H	B	B	B	B
M251	1	39.926087	B	B	B	B	B	B	B	B	B	B	B	H	A	B	H	A	H	H	H	B	B	H	B	B	B	H	B	B	B	B	H	B	B	B	B	H	B	B	B	B	H	B	H	B	B	B	B
M252	1	39.955637	B	B	B	B	B	B	B	B	B	B	B	H	A	B	H	A	H	H	H	B	B	H	B	B	B	H	B	B	B	B	H	B	B	B	B	H	B	B	B	B	H	B	H	B	B	B	B
M253	1	40.178896	B	B	B	B	B	B	B	B	B	B	B	H	A	B	H	A	H	H	H	B	B	H	B	B	B	H	B	B	B	B	H	B	B	B	B	H	B	B	B	B	H	B	H	B	B	B	B
M254	1	40.194101	B	B	B	B	B	B	B	B	B	B	B	H	A	B	H	A	H	H	H	B	B	H	B	B	B	H	B	B	B	B	H	B	B	B	B	H	B	B	B	B	H	B	H	B	B	B	B
M255	1	40.243208	B	B	B	B	B	B	B	B	B	B	B	H	A	B	H	A	H	H	H	B	B	H	B	B	B	H	B	B	B	B	H	B	B	B	B	H	B	B	B	B	H	B	H	B	B	B	B
M256	1	40.372261	B	B	B	B	B	B	B	B	B	B	B	H	A	B	H	A	H	H	H	B	B	H	B	B	B	H	B	B	B	B	H	B	B	B	B	H	B	B	B	B	H	B	H	B	B	B	B
M257	1	40.432266	B	B	B	B	B	B	B	B	B	B	B	H	A	B	H	A	H	H	H	B	B	H	B	B	B	H	B	B	B	B	H	B	B	B	B	H	B	B	B	B	H	B	H	B	B	B	B
M258	1	40.446173	B	B	B	B	B	B	B	B	B	B	B	H	A	B	H	A	H	H	H	B	B	H	B	B	B	H	B	B	B	B	H	B	B	B	B	H	B	B	B	B	H	B	H	B	B	B	B
M259	1	40.496229	B	B	B	B	B	B	B	B	B	B	B	H	A	B	H	A	H	H	H	B	B	H	B	B	B	H	B	B	B	B	H	B	B	B	B	H	B	B	B	B	H	B	H	B	B	B	B
M260	1	40.515533	B	B	B	B	B	B	B	B	B	B	B	H	A	B	H	A	H	H	H	B	B	H	B	B	B	H	B	B	B	B	H	B	B	B	B	H	B	B	B	B	H	B	H	B	B	B	B
M261	1	40.547341	B	B	B	B	B	B	B	B	B	B	B	H	A	B	H	A	H	H	H	B	B	H	B	B	B	H	B	B	B	B	H	B	B	B	B	H	B	B	B	B	H	B	H	B	B	B	B
M262	1	40.570282	B	B	B	B	B	B	B	B	B	B	B	H	A	B	H	A	H	H	H	B	B	H	B	B	B	H	B	B	B	B	H	B	B	B	B	H	B	B	B	B	H	B	H	B	B	B	B
M263	1	40.580061	B	B	B	B	B	NC	B	B	B	B	B	H	A	B	H	A	H	H	H	B	B	H	B	B	B	H	B	B	B	B	H	B	B	B	B	H	B	B	B	B	H	B	H	B	B	B	B
M264	1	40.587168	B	B	B	B	B	B	B	B	B	B	B	H	A	B	H	A	H	H	H	B	B	H	B	B	B	H	B	B	B	B	H	B	B	B	B	H	B	B	B	B	H	B	H	B	B	B	B
M265	1	40.620135	B	B	B	B	B	B	B	B	B	B	B	H	A	B	H	A	H	H	H	B	B	H	B	B	B	H	B	B	B	B	H	B	B	B	B	H	B	B	B	B	H	B	H	B	B	B	B
M266	1	40.645519	B	B	B	B	B	B	B	B	B	B	B	H	A	B	H	A	H	H	H	B	B	H	B	B	B	H	B	B	B	B	H	B	B	B	B	H	B	B	B	B	H	B	H	B	B	B	B
M267	1	40.739701	B	B	B	B	B	B	B	B	B	B	B	H	A	B	H	A	H	H	H	B	B	H	B	B	B	H	B	B	B	B	H	B	B	B	B	H	B	B	B	B	H	B	H	B	B	B	B
M268	1	40.742373	B	B	B	B	B	B	B	B	B	B	B	H	A	B	H	A	H	H	H	B	B	H	B	B	B	H	B	B	B	B	H	B	B	B	B	H	B	B	B	B	H	B	H	B	B	B	B
M269	1	40.748812	B	B	B	B	B	B	B	B	B	B	B	H	A	B	H	A	H	H	H	B	B	H	B	B	B	H	B	B	B	B	H	B	B	B	B	H	B	B	B	B	H	B	H	B	B	B	B
M270	1	40.812297	B	B	B	B	B	B	B	B	B	B	B	H	A	B	H	A	H	H	H	B	B	H	B	B	B	H	B	B	B	B	H	B	B	B	B	H	B	B	B	B	H	B	H	B	B	B	B
M271	1	40.817685	B	B	B	B	B	B	B	B	B	B	B	H	A	B	H	A	H	H	H	B	B	H	B	B	B	H	B	B	B	B	H	B	B	B	B	H	B	B	B	B	H	B	H	B	B	B	B
M272	1	40.835194	B	B	B	B	B	B	B	B	B	B	B	H	A	B	H	A	H	H	H	B	B	H	B	B	B	H	B	B	B	B	H	B	B	B	B	H	B	B	B	B	H	B	H	B	B	B	B
M273	1	40.913405	B	B	B	B	B	B	B	B	B	B	B	H	A	B	H	A	H	H	H	B	B	H	B	B	B	H	B	B	B	B	H	B	B	B	B	H	B	B	B	B	H	B	H	B	B	B	B
M274	1	40.931537	B	B	B	B	B	B	B	B	B	B	B	H	A	B	H	A	H	H	H	B	B	H	B	B	B	H	B	B	B	B	H	B	B	B	B	H	B	B	B	B	H	B	H	B	B	B	B
M275	1	40.949387	B	B	B	B	B	B	B	B	B	B	B	H	A	B	H	A	H	H	H	B	B	H	B	B	B	H	B	B	B	B	H	B	B	B	B	H	B	B	B	B	H	B	H	B	B	B	B
M276	1	40.964962	B	B	B	B	B	B	B	B	B	B	B	H	A	B	H	A	H	H	H	B	B	H	B	B	B	H	B	B	B	B	H	B	B	B	B	H	B	B	B	B	H	B	H	B	B	B	B
M277	1	40.979552	B	B	B	B	B	B	B	B	B	B	B	H	A	B	H	A	H	H	H	B	B	H	B	B	B	H	B	B	B	B	H	B	B	B	B	H	B	B	B	B	H	B	H	B	B	B	B
M278	1	40.988582	B	B	B	B	B	B	B	B	B	B	B	H	A	B	H	A	H	H	H	B	B	H	B	B	B	H	B	B	B	B	H	B	B	B	B	H	B	B	B	B	H	B	H	B	B	B	B
M279	1	40.988649	B	B	B	B	B	B	B	B	B	B	B	H	A	B	H	A	H	H	H	B	B	H	B	B	B	H	B	B	B	B	H	B	B	B	B	H	B	B	B	B	H	B	H	B	B	B	B
M280	1	41.479593	B	B	B	B	B	B	B	B	B	B	B	H	A	B	H	A	H	H	H	B	B	H	B	B	B	H	B	B	B	B	H	B	B	B	B	H	B	B	B	B	H	B	H	B	B	B	B
M281	1	41.490128	B	B	B	B	B	B	B	B	B	B	B	H	A	B	H	A	H	H	H	B	B	H	B	B	B	H	B	B	B	B	H	B	B	B	B	H	B	B	B	B	H	B	H	B	B	B	B
M282	1	41.50914	B	B	B	B	B	B	B	B	B	B	B	H	A	B	H	A	H	H	H	B	B	H	B	B	B	H	B	B	B	B	H	B	B	B	B	H	B	B	B	B	H	B	H	B	B	B	B
M283	1	41.534785	B	B	B	B	B	B	B	B	B	B	B	H	A	B	H	A	H	H	H	B	B	H	B	B	B	H	B	B	B	B	H	B	B	B	B	H	B	B	B	B	H	B	H	B	B	B	B
M284	1	41.54841	B	B	B	B	B	B	B	B	B	B	B	H	A	B	H	A	H	H	H	B	B	H	B	B	B	H	B	B	B	B	H	B	B	B	B	H	B	B	B	B	H	B	H	B	B	B	B
M285	1	41.570568	B	B	B	B	B	B	B	B	B	B	B	H	NC	B	H	NC	H	H	H	B	B	H	B	B	B	H	B	B	B	B	H	B	B	B	B	H	B	B	B	B	H	B	H	B	B	B	B
M286	1	41.614414	B	B	B	B	B	B	B	B	B	B	B	H	A	B	H	A	H	H	H	B	B	H	B	B	B	H	B	B	B	B	H	B	B	B	B	H	B	B	B	B	H	B	H	B	B	B	B
M287	1	41.707981	B	B	B	B	B	B	B	B	B	B	B	H	A	B	H	A	H	H	H	B	B	H	B	B	B	H	B	B	B	B	H	B	B	B	B	H	B	B	B	B	H	B	H	B	B	B	B
M288	1	41.759137	B	B	B	B	B	B	B	B	B	B	B	H	A	B	H	A	H	H	H	B	B	H	B	B	B	H	B	B	B	B	H	B	B	B	B	H	B	B	B	B	H	B	H	B	B	B	B
M289	1	41.762931	B	B	B	B	B	B	B	B	B	B	B	H	A	B	H	A	H	H	H	B	B	H	B	B	B	H	B	B	B	B	H	B	B	B	B	H	B	B	B	B	H	B	H	B	B	B	B
M290	1	41.838263	B	B	B	B	B	B	B	B	B	B	B	H	A	B	H	A	H	H	H	B	B	H	B	B	B	H	B	B	B	B	H	B	B	B	B	H	B	B	B	B	H	B	H	B	B	B	B
M291	1	41.853693	B	B	B	B	B	B	B	B	B	B	B	H	A	B	H	A	H	H	H	B	B	H	B	B	B	H	B	B	B	B	H	B	B	B	B	H	B	B	B	B	H	B	H	B	B	B	B
M292	1	41.937573	B	B	B	B	B	B	B	B	B	B	B	H	NC	B	H	NC	H	H	H	B	B	H	B	B	B	H	B	B	B	B	H	B	B	B	B	H	B	B	B	B	H	B	H	B	B	B	B
M293	1	41.943391	B	B	B	B	B	B	B	B	B	B	B	H	NC	B	H	NC	H	H	H	B	B	H	B	B	B	H	B	B	B	B	H	B	B	B	B	H	B	B	B	B	H	B	H	B	B	B	B
M294	1	41.963021	B	B	B	B	B	B	B	B	B	B	B	H	A	B	H	A	H	H	H	B	B	H	B	B	B	H	B	B	B	B	H	B	B	B	B	H	B	B	B	B	H	B	H	B	B	B	B
M295	1	41.969522	B	B	B	B	B	B	B	B	B	B	B	H	A	B	H	A	H	H	H	B	B	H	B	B	B	H	B	B	B	B	H	B	B	B	B	H	B	B	B	B	H	B	H	B	B	B	B
M296	1	42.007611	B	B	B	B	B	B	B	B	B	B	B	H	A	B	H	A	H	H	H	B	B	H	B	B	B	H	B	B	B	B	H	B	B	B	B	H	B	B	B	B	H	B	H	B	B	B	B
M297	1	42.017666	B	B	B	B	B	B	B	B	B	B	B	H	A	B	H	A	H	H	H	B	B	H	B	B	B	H	B	B	B	B	H	B	B	B	B	H	B	B	B	B	H	B	H	B	B	B	B
M298	1	42.050989	B	B	B	B	B	B	B	B	B	B	B	H	A	B	H	A	H	H	H	B	B	H	B	B	B	H	B	B	B	B	H	B	B	B	B	H	B	B	B	B	H	B	H	B	B	B	B
M299	1	42.101285	B	B	B	B	B	B	B	B	B	B	B	H	A	B	H	A	H	H	H	B	B	H	B	B	B	H	B	B	B	B	H	B	B	B	B	H	B	B	B	B	H	B	H	B	B	B	B
M300	1	42.229616	B	B	B	B	B	B	B	B	B	B	B	H	A	B	H	A	H	H	H	B	B	H	B	B	B	H	B	B	B	B	H	B	B	B	B	H	B	B	B	B	H	B	H	B	B	B	B
M301	1	42.238851	B	B	B	B	B	B	B	B	B	B	B	H	A	B	H	A	H	H	H	B	B	H	B	B	B	H	B	B	B	B	H	B	B	B	B	H	B	B	B	B	H	B	H	B	B	B	B
M302	1	42.255319	B	B	B	B	B	B	B	B	B	B	B	H	A	B	H	A	H	H	H	B	B	H	B	B	B	H	B	B	B	B	H	B	B	B	B	H	B	B	B	B	H	B	H	B	B	B	B
M303	1	42.270643	B	B	B	B	B	B	B	B	B	B	B	H	A	B	H	A	H	H	H	B	B	H	B	B	B	H	B	B	B	B	H	B	B	B	B	H	B	B	B	B	H	B	H	B	B	B	B
M304	1	42.338285	B	B	B	B	B	NC	B	B	B	B	B	H	A	B	H	A	H	H	H	B	B	H	B	B	B	H	B	B	B	B	H	B	B	B	B	H	B	B	B	B	H	B	H	B	B	B	B
M305	1	42.376832	B	B	B	B	B	B	B	B	B	B	B	H	A	B	H	A	H	H	H	B	B	H	B	B	B	H	B	B	B	B	H	B	B	B	B	H	B	B	B	B	H	B	H	B	B	B	B
M306	1	42.404338	B	B	B	B	B	B	B	B	B	B	B	H	A	B	H	A	H	H	H	B	B	H	B	B	B	H	B	B	B	B	H	B	B	B	B	H	B	B	B	B	H	B	H	B	B	B	B
M307	1	42.424417	B	B	B	B	B	B	B	B	B	B	B	H	A	B	H	A	H	H	H	B	B	H	B	B	B	H	B	B	B	B	H	B	B	B	B	H	B	B	B	B	H	B	H	B	B	B	B
M308	1	42.441595	B	B	B	B	B	B	B	B	B	B	B	H	A	B	H	A	H	H	H	B	B	H	B	B	B	H	B	B	B	B	H	B	B	B	B	H	B	B	B	B	H	B	H	B	B	B	B
M309	1	42.460665	B	B	B	B	B	B	B	B	B	B	B	H	A	B	H	A	H	H	H	B	B	H	B	B	B	H	B	B	B	B	H	B	B	B	B	H	B	B	B	B	H	B	H	B	B	B	B
M310	1	42.464295	B	B	B	B	B	B	B	B	B	B	B	H	A	B	H	A	H	H	H	B	B	H	B	B	B	H	B	B	B	B	H	B	B	B	B	H	B	B	B	B	H	B	H	B	B	B	B
M311	1	42.473607	B	B	B	B	B	B	B	B	B	B	B	H	A	B	H	A	H	H	H	B	B	H	B	B	B	H	B	B	B	B	H	B	B	B	B	H	B	B	B	B	H	B	H	B	B	B	B
M312	1	42.51024	B	B	B	B	B	B	B	B	B	B	B	H	A	B	H	A	H	H	H	B	B	H	B	B	B	H	B	B	B	B	H	B	B	B	B	H	B	B	B	B	H	B	H	B	B	B	B
M313	1	42.52117	B	B	B	B	B	B	B	B	B	B	B	H	A	B	H	A	H	H	H	B	B	H	B	B	B	H	B	B	B	B	H	B	B	B	B	H	B	B	B	B	H	B	H	B	B	B	B
M314	1	42.554457	B	B	B	B	B	B	B	B	B	B	B	H	A	B	H	A	H	H	H	B	B	H	B	B	B	H	B	B	B	B	H	B	B	B	B	H	B	B	B	B	H	B	H	B	B	B	B
M315	1	42.555274	B	B	B	B	B	B	B	B	B	B	B	H	A	B	H	A	H	H	H	B	B	H	B	B	B	H	B	B	B	B	H	B	B	B	B	H	B	B	B	B	H	B	H	B	B	B	B
M316	1	42.566604	B	B	B	B	B	B	B	B	B	B	B	H	A	B	H	A	H	H	H	B	B	H	B	B	B	H	B	B	B	B	H	B	B	B	B	H	B	B	B	B	H	B	H	B	B	B	B
M317	1	42.582214	B	B	B	B	B	B	B	B	B	B	B	H	A	B	H	A	H	H	H	B	B	H	B	B	B	H	B	B	B	B	H	B	B	B	B	H	B	B	B	B	H	B	H	B	B	B	B
M318	1	42.589977	B	B	B	B	B	B	B	B	B	B	B	H	A	B	H	A	H	H	H	B	B	H	B	B	B	H	B	B	B	B	H	B	B	B	B	H	B	B	B	B	H	B	H	B	B	B	B
M319	1	42.612209	B	B	B	B	B	B	B	B	B	B	B	H	A	B	H	A	H	H	H	B	B	H	B	B	B	H	B	B	B	B	H	B	B	B	B	H	B	B	B	B	H	B	H	B	B	B	B
M320	1	42.621389	B	B	B	B	B	B	B	B	B	B	B	H	A	B	H	A	H	H	H	B	B	H	B	B	B	H	B	B	B	B	H	B	B	B	B	H	B	B	B	B	H	B	H	B	B	B	B
M321	1	42.688637	B	B	B	B	B	B	B	B	B	B	B	H	A	B	H	A	H	H	H	B	B	H	B	B	B	H	B	B	B	B	H	B	B	B	B	H	B	B	B	B	H	B	H	B	B	B	B
M322	1	42.711916	B	B	B	B	B	B	B	B	B	B	B	H	A	B	H	A	H	H	H	B	B	H	B	B	B	H	B	B	B	B	H	B	B	B	B	H	B	B	B	B	H	B	H	B	B	B	B
M323	1	42.746989	B	B	B	B	B	B	B	B	B	B	B	H	A	B	H	A	H	H	H	B	B	H	B	B	B	H	B	B	B	B	H	B	B	B	B	H	B	B	B	B	H	B	H	B	B	B	B
M324	1	42.883382	H	B	H	B	H	B	B	B	B	B	B	H	A	B	H	A	A	A	A	B	B	H	B	B	B	H	B	B	B	H	H	H	B	B	B	H	B	B	B	B	H	B	H	H	H	H	B
M325	1	42.888308	H	B	H	B	H	B	B	B	B	B	B	H	A	B	H	A	A	A	A	B	B	H	B	B	B	H	B	B	B	H	H	H	B	B	B	H	B	B	B	B	H	B	H	H	H	H	B
M326	1	42.912561	H	B	H	B	H	B	B	B	B	B	B	H	A	B	H	A	A	A	A	B	B	H	B	B	B	H	B	B	B	H	H	H	B	B	B	H	B	B	B	B	H	B	H	H	H	H	B
M327	1	42.983996	H	B	H	B	H	B	B	B	B	B	B	H	A	B	H	A	A	A	A	B	B	H	B	B	B	H	B	B	B	H	H	H	B	B	B	H	B	B	B	B	H	B	H	H	H	H	B
M328	1	43.00183	H	B	H	B	H	B	B	B	B	B	B	H	A	B	H	A	A	A	A	B	B	H	B	B	B	H	B	B	B	H	H	H	B	B	B	H	B	B	B	B	H	B	H	H	H	H	B
M329	1	43.086383	H	B	H	B	H	B	B	B	B	B	B	H	A	B	H	A	A	A	A	B	B	H	B	B	B	H	B	B	B	H	H	H	B	B	B	H	B	B	B	B	H	B	H	H	H	H	B
M330	1	43.093838	H	B	H	B	H	B	B	B	B	B	B	H	A	B	H	A	A	A	A	B	B	H	B	B	B	H	B	B	B	H	H	H	B	B	B	H	B	B	B	B	H	B	H	H	H	H	B
M331	1	43.103831	H	B	H	B	H	B	B	B	B	B	B	H	A	B	H	A	A	A	A	B	B	H	B	B	B	H	B	B	B	H	H	H	B	B	B	H	B	B	B	B	H	B	H	H	H	H	B
M332	1	43.117236	H	B	H	B	H	B	B	B	B	B	B	H	A	B	H	A	A	A	A	B	B	H	B	B	B	H	B	B	B	H	H	H	B	B	B	H	B	B	B	B	H	B	H	H	H	H	B
M333	1	43.170995	H	B	H	B	H	NC	B	B	B	B	B	H	A	B	H	A	A	A	A	B	B	H	B	B	B	H	B	B	B	H	H	H	B	B	B	H	B	B	B	B	H	B	H	H	H	H	B
M334	1	43.188262	H	B	H	B	H	B	B	B	B	B	B	H	A	B	H	A	A	A	A	B	B	H	B	B	B	H	B	B	B	H	H	H	B	B	B	H	B	B	B	B	H	B	H	H	H	H	B
M335	1	43.212302	H	B	H	B	H	B	B	B	B	B	B	H	A	B	H	A	A	A	A	B	B	H	B	B	B	H	B	B	B	H	H	H	B	B	B	H	B	B	B	B	H	B	H	H	H	H	B
M336	1	43.289978	H	B	H	B	H	B	B	B	B	B	H	H	A	B	H	A	A	A	A	B	B	H	B	B	B	H	B	B	B	H	H	H	B	B	B	H	B	B	B	B	H	B	H	H	H	H	B
M337	1	43.309698	H	B	H	B	H	B	B	B	B	B	H	H	A	B	H	A	A	A	A	B	B	H	B	B	B	H	B	B	B	H	H	H	B	B	B	H	B	B	B	B	H	B	H	H	H	H	B
M338	1	43.489797	H	B	H	B	H	B	B	B	B	B	H	H	A	B	H	A	A	A	A	B	B	H	B	B	B	H	B	B	B	H	H	H	B	B	B	H	B	B	B	B	H	B	H	H	H	H	B
M339	1	43.504466	H	B	H	B	H	B	B	B	B	B	H	H	A	B	H	A	A	A	A	B	B	H	B	B	B	H	B	B	B	H	H	H	B	B	B	H	B	B	B	B	H	B	H	H	H	H	B
M340	1	43.518563	H	B	H	B	H	B	B	B	B	B	H	H	A	B	H	A	A	A	A	B	B	H	B	B	B	H	B	B	B	H	H	H	B	B	B	H	B	B	B	B	H	B	H	H	H	H	B
M341	1	43.569616	H	B	H	B	H	B	B	B	B	B	H	H	A	B	H	A	A	A	A	B	B	H	B	B	B	H	B	B	B	H	H	H	B	B	B	H	B	B	B	B	H	B	H	H	H	H	B
M342	1	43.587956	H	B	H	B	H	B	B	B	B	B	H	H	A	B	H	A	A	A	A	B	B	H	B	B	B	H	B	B	B	H	H	H	B	B	B	H	B	B	B	B	H	B	H	H	H	H	B
M343	1	43.595508	H	B	H	B	H	B	B	B	B	B	H	H	A	B	H	A	A	A	A	B	B	H	B	B	B	H	B	B	B	H	H	H	B	B	B	H	B	B	B	B	H	B	H	H	H	H	B
M344	1	43.606149	H	B	H	B	H	B	B	B	B	B	H	H	A	B	H	A	A	A	A	B	B	H	B	B	B	H	B	B	B	H	H	H	B	B	B	H	B	B	B	B	H	B	H	H	H	H	B
M345	1	43.621692	H	B	H	B	H	B	B	B	B	B	H	H	A	B	H	A	A	A	A	B	B	H	B	B	B	H	B	B	B	H	H	H	B	B	B	H	B	B	B	B	H	B	H	H	H	H	B
M346	1	43.659273	H	B	H	B	H	B	B	B	B	B	H	H	A	B	H	A	A	A	A	B	B	H	B	B	B	H	B	B	B	H	H	H	B	B	B	H	B	B	B	B	H	B	H	H	H	H	B
M347	1	43.709039	H	B	H	B	H	B	B	B	B	B	H	H	A	B	H	A	A	A	A	B	B	H	B	B	B	H	B	B	B	H	H	H	B	B	B	H	B	B	B	B	H	B	H	H	H	H	B
M348	1	43.733189	H	B	H	B	H	B	B	B	B	B	H	H	A	B	H	A	A	A	A	B	B	H	B	B	B	H	B	B	B	H	H	H	B	B	B	H	B	B	B	B	H	B	H	H	H	H	B
M349	1	43.742556	H	B	H	B	H	B	B	B	B	B	H	H	A	B	H	A	A	A	A	B	B	H	B	B	B	H	B	B	B	H	H	H	B	B	B	H	B	B	B	B	H	B	H	H	H	H	B
M350	1	43.743323	H	B	H	B	H	B	B	B	B	B	H	H	A	B	H	A	A	A	A	B	B	H	B	B	B	H	B	B	B	H	H	H	B	B	B	H	B	B	B	B	H	B	H	H	H	H	B
M351	1	43.822875	H	B	H	B	H	B	B	B	B	B	H	H	A	B	H	A	A	A	A	B	B	H	B	B	B	H	B	B	B	H	H	H	B	B	B	H	B	B	B	B	H	B	H	H	H	H	B
M352	1	43.88041	H	B	H	B	H	B	B	B	B	B	H	H	A	B	H	A	A	A	A	B	B	H	B	B	B	H	B	B	B	H	H	H	B	B	B	H	B	B	B	B	H	B	H	H	H	H	B
M353	1	44.093864	H	B	H	B	H	B	B	B	B	B	H	H	A	B	H	A	A	A	A	B	B	H	B	B	B	H	B	B	B	H	H	H	B	NC	B	H	B	B	B	B	H	B	H	H	H	H	B
M354	1	44.681952	H	B	H	B	H	B	B	B	B	B	H	H	A	B	H	A	A	A	A	B	B	H	B	B	B	H	B	B	B	H	H	H	B	B	B	H	B	B	B	B	H	B	H	H	H	H	B
M355	1	44.820102	H	B	H	B	H	B	B	B	B	B	H	H	A	B	H	A	A	A	A	B	B	H	B	B	B	H	B	B	B	H	H	H	B	B	B	H	B	B	B	B	H	B	H	H	H	H	B
M356	1	44.8841	H	B	H	B	H	B	B	B	B	B	H	H	A	B	H	A	A	A	A	B	B	H	B	B	B	H	B	B	B	H	H	H	B	B	B	H	B	B	B	B	H	B	H	H	H	H	B
M357	1	45.007444	H	B	H	B	H	B	B	B	B	B	H	H	A	B	H	A	A	A	A	B	B	H	B	B	B	H	B	B	B	H	H	H	B	B	B	H	B	B	B	B	H	B	H	H	H	H	B
M358	1	45.367041	H	B	H	B	H	B	B	B	B	B	H	H	A	B	H	A	A	A	A	B	B	H	B	B	B	H	B	B	B	H	H	H	B	B	B	H	B	B	B	B	H	B	H	H	H	H	B
M359	1	45.495666	H	B	H	B	H	B	B	B	B	B	H	H	A	B	H	A	A	A	A	B	B	H	B	B	B	H	B	B	B	H	H	H	B	B	B	H	B	B	B	B	H	B	H	H	H	H	B
M360	1	45.655633	H	B	H	B	H	B	B	B	B	B	H	H	A	B	H	A	A	A	A	B	B	H	B	B	B	H	B	B	B	H	H	H	B	B	B	H	B	B	B	B	H	B	H	H	H	H	B
M361	1	45.720142	H	B	H	B	H	B	B	B	B	B	H	H	A	B	H	A	A	A	A	B	B	H	B	B	B	H	B	B	B	H	H	H	B	B	B	H	B	B	B	B	H	B	H	H	H	H	B
M362	1	45.826741	H	B	H	B	H	B	B	B	B	B	H	H	NC	B	H	NC	NC	NC	NC	B	B	H	B	B	B	H	B	B	B	H	H	H	B	B	B	H	B	B	B	B	H	B	H	H	H	H	B
M363	1	46.170529	H	B	H	B	H	B	B	B	B	B	H	H	A	B	H	A	A	NC	A	B	B	H	B	B	B	H	B	B	B	H	H	H	B	B	B	H	B	B	B	B	H	B	H	H	H	H	B
M364	1	46.265735	H	B	H	B	H	B	B	B	NC	NC	H	H	A	B	H	A	A	A	A	NC	B	H	B	B	B	H	B	B	B	H	H	H	B	B	B	H	B	B	B	B	H	NC	H	H	H	H	B
M365	1	46.881481	H	B	H	B	H	B	B	B	B	B	H	H	A	B	H	A	A	A	A	B	B	H	B	B	B	H	B	B	B	H	H	H	B	B	B	H	B	B	B	B	H	B	H	H	H	H	B
M366	1	46.902794	H	B	H	B	H	B	B	B	B	B	H	H	A	B	H	A	A	A	A	B	B	H	B	B	B	H	B	B	B	H	H	H	B	B	B	H	B	B	B	B	H	B	H	H	H	H	B
M367	1	46.917213	H	B	H	B	H	B	B	B	B	B	H	H	A	B	H	A	A	A	A	B	B	H	B	B	B	H	B	B	B	H	H	H	B	B	B	H	B	B	B	B	H	B	H	H	H	H	B
M368	1	46.963812	H	B	H	B	H	B	B	B	B	B	H	H	A	B	H	A	A	A	A	B	B	H	B	B	B	H	B	B	B	H	H	H	B	B	B	H	B	B	B	B	H	B	H	H	H	H	B
M370	1	47.698363	H	B	H	B	H	B	B	B	B	B	H	H	A	B	H	A	A	A	A	B	B	H	B	B	B	H	B	B	B	H	H	H	B	B	B	H	B	B	B	B	H	B	H	H	H	H	B
M371	1	47.791233	H	B	H	B	H	B	B	B	B	B	H	H	A	B	H	A	A	A	A	B	B	H	B	B	B	H	B	B	B	H	H	H	B	B	B	H	B	B	B	B	H	B	H	H	H	H	B
M372	1	47.979477	H	B	H	B	H	NC	B	B	B	B	H	H	A	B	H	A	A	A	A	B	B	H	B	B	B	H	B	B	B	H	H	H	B	B	B	H	B	B	B	B	H	B	H	H	H	H	B
M373	1	48.786365	H	B	H	B	H	B	B	B	B	B	H	H	A	B	H	A	A	A	A	B	B	H	B	B	B	H	B	B	B	H	H	H	B	B	B	H	B	B	B	B	H	B	H	H	H	H	B
M374	1	49.452028	H	B	H	B	H	B	B	B	B	B	H	H	A	B	H	A	A	A	A	B	B	H	B	B	B	H	B	B	B	H	H	H	B	B	B	H	B	B	B	B	H	B	H	H	H	H	B
M375	1	49.591711	H	B	H	B	H	B	B	B	B	B	H	H	A	B	H	A	A	A	A	B	B	H	B	B	B	H	B	NC	B	H	H	H	B	B	B	H	B	B	B	B	H	B	H	H	H	H	B
M376	1	50.100738	H	B	H	B	H	B	B	B	B	B	H	H	A	B	H	A	A	NC	A	B	B	H	B	B	B	H	B	B	B	H	H	H	B	B	B	H	B	B	B	B	H	B	H	H	H	H	B
M377	1	50.151075	H	B	H	B	H	B	B	B	B	B	H	H	A	B	H	A	A	A	A	B	B	H	B	B	B	H	B	B	B	H	H	H	B	B	B	H	B	B	B	B	H	B	H	H	H	H	B
M378	1	50.297854	H	B	H	B	H	B	B	B	B	B	H	H	A	B	H	A	A	A	A	B	B	H	B	B	B	H	B	B	B	H	H	H	B	B	B	H	B	B	B	B	H	B	H	H	H	H	B
M379	1	50.732582	H	B	H	B	H	B	B	B	B	B	H	H	A	B	H	A	A	A	A	B	B	H	B	B	B	H	B	B	B	H	H	H	B	B	B	H	B	B	B	B	H	B	H	H	H	H	B
M380	1	50.927313	H	B	H	B	H	B	B	B	B	B	H	H	A	B	H	A	A	A	A	B	B	H	B	B	B	H	B	B	B	H	H	H	B	B	B	H	B	B	B	B	H	B	H	H	H	H	B
M381	1	51.130852	H	B	H	B	H	B	B	B	B	B	H	H	A	B	H	A	A	A	A	B	B	H	B	B	B	H	B	B	B	H	H	H	B	B	B	H	B	B	B	B	H	B	H	H	H	H	B
M382	1	51.147081	H	B	H	B	H	B	B	B	B	B	H	H	A	B	H	A	A	A	A	B	B	H	B	B	B	H	B	B	B	H	H	H	B	B	B	H	B	B	B	B	H	B	H	H	H	H	B
M383	1	51.283189	H	B	H	B	H	B	B	B	B	B	H	H	A	B	H	A	A	A	A	B	B	H	B	B	B	H	B	B	B	H	H	H	B	B	B	H	B	B	B	B	H	B	H	H	H	H	B
M384	1	51.29918	H	B	H	B	H	B	B	B	B	B	H	H	A	B	H	A	A	A	A	B	B	H	B	B	B	H	B	B	B	H	H	H	B	B	B	H	B	B	B	B	H	B	H	H	H	H	B
M385	1	51.346219	H	B	H	B	H	B	B	B	B	B	H	H	A	B	H	A	A	A	A	B	B	H	B	B	B	H	B	B	B	H	H	H	B	B	B	H	B	B	B	B	H	B	H	H	H	H	B
M386	1	51.571512	H	B	H	B	H	B	B	B	B	B	H	H	A	B	H	A	A	A	A	B	B	H	B	B	B	H	B	B	B	H	H	H	B	B	B	H	B	B	B	B	H	B	H	H	H	H	B
M387	1	51.655345	H	B	H	B	H	B	B	B	B	B	H	H	A	B	H	A	A	A	A	B	B	H	B	B	B	H	B	B	B	H	H	H	B	B	B	H	B	B	B	B	H	B	H	H	H	H	B
M388	1	51.704623	H	B	H	B	H	B	B	B	B	B	H	H	A	B	H	A	A	A	A	B	B	H	B	B	B	H	B	B	B	H	H	H	B	B	B	H	B	B	B	B	H	B	H	H	H	H	B
M389	1	51.704906	H	B	H	B	H	B	B	B	B	B	H	H	A	B	H	A	A	A	A	B	B	H	B	B	B	H	B	B	B	H	H	H	B	B	B	H	B	B	B	B	H	B	H	H	H	H	B
M390	1	51.766842	H	B	H	B	H	B	B	B	B	B	H	H	A	B	H	A	A	A	A	B	B	H	B	B	B	H	B	B	B	H	H	H	B	B	B	H	B	B	B	B	H	B	H	H	H	H	B
M391	1	51.810558	H	B	H	B	H	B	B	B	B	B	H	H	A	B	H	A	A	A	A	B	B	H	B	B	B	H	B	B	B	H	H	H	B	B	B	H	B	B	B	B	H	B	H	H	H	H	B
M392	1	51.843806	H	B	H	B	H	B	B	B	B	B	H	H	A	B	H	A	A	A	A	B	B	H	B	B	B	H	B	B	B	H	H	H	B	B	B	H	B	B	B	B	H	B	H	H	H	H	B
M393	1	51.846488	H	B	H	B	H	B	B	B	B	B	H	H	A	B	H	A	A	A	A	B	B	H	B	B	B	H	B	B	B	H	H	H	B	B	B	H	B	B	B	B	H	B	H	H	H	H	B
M394	1	51.931039	H	B	H	B	H	B	B	B	B	B	H	H	A	B	H	A	A	A	A	B	B	H	B	B	B	H	B	B	B	H	H	H	B	B	B	H	B	B	B	B	H	B	H	H	H	H	B
M395	1	51.934952	H	B	H	B	H	B	B	B	B	B	H	H	A	B	H	A	A	A	A	B	B	H	B	B	B	H	B	B	B	H	H	H	B	B	B	H	B	B	B	B	H	B	H	H	H	H	B
M396	1	51.98346	H	B	H	B	H	B	B	B	B	B	H	H	A	B	H	A	A	A	A	B	B	H	B	B	B	H	B	B	B	H	H	H	B	B	B	H	B	B	B	B	H	B	H	H	H	H	B
M397	1	51.999873	H	B	H	B	H	B	B	B	B	B	H	H	A	B	H	A	A	A	A	B	B	H	B	B	B	H	B	B	B	H	H	H	B	B	B	H	B	B	B	B	H	B	H	H	H	H	B
M398	1	52.024814	H	B	H	B	H	B	B	B	B	B	H	H	A	B	H	A	A	A	A	B	B	H	B	B	B	H	B	B	B	H	H	H	B	B	B	H	B	B	B	B	H	B	H	H	H	H	B
M399	1	52.053868	H	B	H	B	H	B	B	B	B	B	H	H	A	B	H	A	A	A	A	B	B	H	B	B	B	H	B	B	B	H	H	H	B	B	B	H	B	B	B	B	H	B	H	H	H	H	B
M400	1	52.084089	H	B	H	B	H	B	B	B	B	B	H	H	A	B	H	A	A	A	A	B	B	H	B	B	B	H	B	B	B	H	H	H	B	B	B	H	B	B	B	B	H	B	H	H	H	H	B
M401	1	52.096504	H	B	H	B	H	B	B	B	B	B	H	H	A	B	H	A	A	A	A	B	B	H	B	B	B	H	B	B	B	H	H	H	B	B	B	H	B	B	B	B	H	B	H	H	H	H	B
M402	1	52.12009	H	B	H	B	H	B	B	B	B	B	H	H	A	B	H	A	A	A	A	B	B	H	B	B	B	H	B	B	B	H	H	H	B	B	B	H	B	B	B	B	H	B	H	H	H	H	B
M403	1	52.383668	H	B	H	B	H	B	B	B	B	B	H	H	A	B	H	A	A	A	A	B	B	H	B	B	B	H	B	B	B	H	H	H	B	B	B	H	B	B	B	B	H	B	H	H	H	H	B
M404	1	52.395036	H	B	H	B	H	B	B	B	B	B	H	H	A	B	H	A	A	A	A	B	B	H	B	B	B	H	B	B	B	H	H	H	B	B	B	H	B	B	B	B	H	B	H	H	H	H	B
M405	1	52.412291	H	B	H	B	H	B	B	B	B	B	H	H	A	B	H	A	A	A	A	B	B	H	B	B	B	H	B	B	B	H	H	H	B	B	B	H	B	B	B	B	H	B	H	H	H	H	B
M406	1	52.527638	H	B	H	B	H	B	B	B	B	B	H	H	A	B	H	A	A	A	A	B	B	H	B	B	B	H	B	B	B	H	H	H	B	B	B	H	B	B	B	B	H	B	H	H	H	H	B
M407	1	52.528906	H	B	H	B	H	B	B	B	B	B	H	H	A	B	H	A	A	A	A	B	B	H	B	B	B	H	B	B	B	H	H	H	B	B	B	H	B	B	B	B	H	B	H	H	H	H	B
M408	1	52.585228	H	B	H	B	H	B	B	B	B	B	H	H	A	B	H	A	A	A	A	B	B	H	B	B	B	H	B	B	B	H	H	H	B	B	B	H	B	B	B	B	H	B	H	H	H	H	B
M409	1	52.651319	H	B	H	B	H	B	B	B	B	B	H	H	A	B	H	A	A	A	A	B	B	H	B	B	B	H	B	B	B	H	H	H	B	B	B	H	B	B	B	B	H	B	H	H	H	H	B
M410	1	52.652793	H	B	H	B	H	B	B	B	B	B	H	H	A	B	H	A	A	A	A	B	B	H	B	B	B	H	B	B	B	H	H	H	B	B	B	H	B	B	B	B	H	B	H	H	H	H	B
M411	1	52.708657	H	B	H	B	H	B	B	B	B	B	H	H	A	B	H	A	A	A	A	B	B	H	B	B	B	H	B	B	B	H	H	H	B	B	B	H	B	B	B	B	H	B	H	H	H	H	B
M412	1	52.708966	H	B	H	B	H	B	B	B	B	B	H	H	A	B	H	A	A	A	A	B	B	H	B	B	B	H	B	B	B	H	H	H	B	B	B	H	B	B	B	B	H	B	H	H	H	H	B
M413	1	52.771655	H	B	H	B	H	B	B	B	B	B	H	H	A	B	H	A	A	A	A	B	B	H	B	B	B	H	B	B	B	H	H	H	B	B	B	H	B	B	B	B	H	B	H	H	H	H	B
M414	1	52.798366	H	B	H	B	H	B	B	B	B	B	H	H	A	B	H	A	A	A	A	B	B	H	B	B	B	H	B	B	B	H	H	H	B	B	B	H	B	B	B	B	H	B	H	H	H	H	B
M415	1	52.859712	H	B	H	B	H	NC	B	B	NC	B	H	H	A	B	H	A	A	A	A	B	B	H	B	NC	NC	H	B	B	NC	H	H	H	B	NC	NC	H	B	B	B	B	H	NC	H	H	H	H	B
M416	1	52.898033	H	B	H	B	H	B	B	B	B	B	H	H	A	B	H	A	A	A	A	B	B	H	B	B	B	H	B	B	B	H	H	H	B	B	B	H	B	B	B	B	H	B	H	H	H	H	B
M417	1	52.925914	H	B	H	B	H	B	B	B	B	B	H	H	A	B	H	A	A	A	A	B	B	H	B	B	B	H	B	B	B	H	H	H	B	B	B	H	B	B	B	B	H	B	H	H	H	H	B
M418	1	52.967901	H	B	H	B	H	B	B	B	B	B	H	H	A	B	H	A	A	A	A	B	B	H	B	B	B	H	B	B	B	H	H	H	B	B	B	H	B	B	B	B	H	B	H	H	H	H	B
M419	1	52.980118	B	B	B	B	B	B	B	B	B	B	B	B	A	B	B	A	A	A	A	B	B	B	B	B	B	B	B	NC	B	B	B	B	B	B	B	B	B	B	B	B	B	B	B	B	B	B	B
M420	1	53.021706	H	B	H	B	H	B	B	B	B	B	H	H	A	B	H	A	A	A	A	B	B	H	B	B	B	H	B	B	B	H	H	H	B	B	B	H	B	B	B	B	H	B	H	H	H	H	B
M421	1	53.031118	H	B	H	B	H	B	B	B	B	B	H	H	A	B	H	A	A	A	A	B	B	H	B	B	B	H	B	B	B	H	H	H	B	B	B	H	B	B	B	B	H	B	H	H	H	H	B
M422	1	53.195879	H	B	H	B	H	B	B	B	B	B	H	H	A	B	H	A	A	A	A	B	B	H	B	B	B	H	B	B	B	H	H	H	B	B	B	H	B	B	B	B	H	B	H	H	H	H	B
M423	1	53.255241	H	B	H	B	H	B	B	B	B	B	H	H	A	B	H	A	A	A	A	B	B	H	B	B	B	H	B	B	B	H	H	H	B	B	B	H	B	B	B	B	H	B	H	H	H	H	B
M424	1	53.522746	H	B	H	B	H	B	B	B	B	B	H	H	A	B	H	A	A	A	A	B	B	H	B	B	B	H	B	B	B	H	H	H	B	B	B	H	B	B	B	B	H	B	H	H	H	H	B
M425	1	53.624754	H	B	H	B	NC	B	B	B	B	B	NC	NC	A	B	H	A	A	A	A	B	B	H	B	B	B	H	B	B	B	H	H	H	B	B	B	H	B	B	B	B	H	B	H	H	H	H	B
M426	1	53.690343	H	B	H	B	H	B	B	B	B	B	H	H	A	B	H	A	A	A	A	B	B	H	B	B	B	H	B	B	B	H	H	H	B	B	B	H	B	B	B	B	H	B	H	H	H	H	B
M427	1	53.724521	H	B	H	B	H	NC	B	B	B	B	H	H	A	B	H	A	A	A	A	B	B	H	B	B	B	H	B	B	B	H	H	H	B	B	B	H	B	B	B	B	H	B	H	H	H	H	B
M428	1	53.944564	H	B	H	B	H	B	B	B	B	B	H	H	A	B	H	A	A	NC	A	B	B	H	B	B	B	H	B	B	B	H	H	H	B	B	B	H	B	B	B	B	H	B	H	H	H	H	B
M429	1	53.960642	H	B	H	B	H	B	B	B	B	B	H	H	A	B	H	A	A	A	A	B	B	H	B	B	B	H	B	B	B	H	H	H	B	B	B	H	B	B	B	B	H	B	H	H	H	H	B
M430	1	54.027378	H	B	H	B	H	B	B	B	B	B	H	H	A	B	H	A	A	A	A	B	B	H	B	B	B	H	B	B	B	H	H	H	B	B	B	H	B	B	B	B	H	B	H	H	H	H	B
M431	1	54.03288	H	B	H	B	H	B	B	B	B	B	H	H	A	B	H	A	A	A	A	B	B	H	B	B	B	H	B	B	B	H	H	H	B	B	B	H	B	B	B	B	H	B	H	H	H	H	B
M432	1	54.076038	H	B	H	B	H	B	B	B	B	B	H	H	A	B	H	A	A	A	A	B	B	H	B	B	B	H	B	B	B	H	H	H	B	B	B	H	B	B	B	B	H	B	H	H	H	H	B
M433	1	54.103189	H	B	H	B	H	B	B	B	B	B	H	H	A	B	H	A	A	A	A	B	B	H	B	B	B	H	B	B	B	H	H	H	B	B	B	H	B	B	B	B	H	B	H	H	H	H	B
M434	1	54.504118	H	B	H	B	H	B	B	B	B	B	H	H	A	B	H	A	A	A	A	B	B	H	B	B	B	H	B	B	B	H	H	H	B	B	B	H	B	B	B	B	H	B	H	H	H	H	B
M435	1	54.565376	H	B	H	B	H	B	B	B	B	B	H	H	A	B	H	A	A	A	A	B	B	H	B	B	B	H	B	B	B	H	H	H	B	B	B	H	B	B	B	B	H	B	H	H	H	H	B
M436	1	54.639356	H	B	H	B	H	B	B	B	B	B	H	H	A	B	H	A	NC	H	A	B	B	H	B	B	B	H	B	B	B	H	H	H	B	B	B	NC	B	B	B	B	H	B	H	H	H	H	B
M437	1	54.737746	H	B	H	B	H	B	B	B	B	B	H	H	A	B	H	A	A	A	A	B	B	H	B	B	B	H	B	B	B	H	H	H	B	B	B	H	B	B	B	B	H	B	H	H	H	H	B
M438	1	54.743408	H	B	H	B	H	B	B	B	B	B	H	H	A	B	H	A	A	A	A	B	B	H	B	B	B	H	B	B	B	H	H	H	B	B	B	H	B	B	B	B	H	B	H	H	H	H	B
M439	1	54.821431	H	B	H	B	H	B	B	B	B	B	H	H	A	B	H	A	A	A	A	B	B	H	B	B	B	H	B	B	B	H	H	H	B	B	B	H	B	B	B	B	H	B	H	H	H	H	B
M440	1	54.864353	H	B	H	B	H	B	B	B	B	B	H	H	A	B	H	A	A	A	A	B	B	H	B	B	B	H	B	B	B	H	H	H	B	B	B	H	B	B	B	B	H	B	H	H	H	H	B
M442	1	55.068839	H	B	H	B	H	B	B	B	B	B	H	H	A	B	H	A	A	A	A	B	B	H	B	B	B	H	B	B	B	H	H	H	B	B	B	H	B	B	B	B	H	B	H	H	H	H	B
M443	1	55.09364	H	B	H	B	H	B	B	B	B	B	H	H	A	B	H	A	A	A	A	B	B	H	B	B	B	H	B	B	B	H	H	H	B	B	B	H	B	B	B	B	H	B	H	H	H	H	B
M444	1	55.299497	H	B	H	B	H	B	B	B	B	B	H	H	A	B	H	A	A	A	A	B	B	H	B	B	B	H	B	B	B	H	H	H	B	B	B	H	B	B	B	B	H	B	H	H	H	H	B
M445	1	55.347182	H	B	H	B	H	B	B	B	B	B	H	H	A	B	H	A	A	A	A	B	B	H	B	B	B	H	B	B	B	H	H	H	B	B	B	H	B	B	B	B	H	B	H	H	H	H	B
M446	1	55.450341	H	B	H	B	H	B	B	B	B	B	H	H	A	B	H	A	A	A	A	B	B	H	B	B	B	H	B	B	B	H	H	H	B	B	B	H	B	B	B	B	H	B	H	H	H	H	B
M447	1	55.475844	H	B	H	B	H	B	B	B	B	B	H	H	A	B	H	A	A	A	A	B	B	H	B	B	B	H	B	B	B	H	H	H	B	B	B	H	B	B	B	B	H	B	H	H	H	H	B
M448	1	55.484756	H	B	H	B	H	B	B	B	B	B	H	H	A	B	H	A	A	A	A	B	B	H	B	B	B	H	B	B	B	H	H	H	B	B	B	H	B	B	B	B	H	B	H	H	H	H	B
M449	1	55.517416	H	B	H	B	H	B	B	B	B	B	H	H	A	B	H	A	A	A	A	B	B	H	B	B	B	H	B	B	B	H	H	H	B	B	B	H	B	B	B	B	H	B	H	H	H	H	B
M450	1	55.752292	H	B	H	B	H	B	B	B	B	B	H	H	A	B	H	A	A	A	A	B	B	H	B	B	B	H	B	B	B	H	H	H	B	B	B	H	B	B	B	B	H	B	H	H	H	H	B
M451	1	55.861444	H	B	H	B	H	B	B	B	B	B	H	H	A	B	H	A	A	NC	A	B	B	H	B	B	B	H	B	B	B	H	H	H	B	B	B	H	B	B	B	B	H	B	H	H	H	H	B
M452	1	55.885137	H	B	H	B	H	B	B	B	B	B	H	H	A	B	H	A	A	A	A	B	B	H	B	B	B	H	B	B	B	H	H	H	B	B	B	H	B	B	B	B	H	B	H	H	H	H	B
M453	1	55.969159	H	B	H	B	H	B	B	B	B	B	H	H	A	B	H	A	A	A	A	B	B	H	B	B	B	H	B	B	B	H	H	H	B	B	B	H	B	B	B	B	H	B	H	H	H	H	B
M454	1	56.099626	H	B	H	B	H	B	B	B	B	B	H	H	A	B	H	A	A	A	A	B	B	H	B	B	B	H	B	B	B	H	H	H	B	B	B	H	B	B	B	B	H	B	H	H	H	H	B
M455	1	56.157833	H	B	H	B	H	B	B	B	B	B	H	H	A	B	H	A	A	A	A	B	B	H	B	B	B	H	B	B	B	H	H	H	B	B	B	H	B	B	B	B	H	B	H	H	H	H	B
M456	1	56.246632	H	B	H	B	H	B	B	B	B	B	H	H	A	B	H	A	A	A	A	B	B	H	B	B	B	H	B	B	B	H	H	H	B	B	B	H	B	B	B	B	H	B	H	H	H	H	B
M457	1	56.309822	H	B	H	B	H	B	B	B	B	B	H	H	A	B	H	A	A	A	A	B	B	H	B	B	B	H	B	B	B	H	H	H	B	B	B	H	B	B	B	B	H	B	H	H	H	H	B
M458	1	56.335213	H	B	H	B	H	B	B	B	B	B	H	H	A	B	H	A	A	A	A	B	B	H	B	B	B	H	B	B	B	H	H	H	B	B	B	H	B	B	B	B	H	B	H	H	H	H	B
M459	1	56.390422	H	B	H	B	H	B	B	B	B	B	H	H	A	B	H	A	A	A	A	B	B	H	B	B	B	H	B	B	B	H	H	H	B	B	B	H	B	B	B	B	H	B	H	H	H	H	B
M460	1	56.428647	H	B	H	B	H	B	B	B	B	B	H	H	A	B	H	A	A	A	A	B	B	H	B	B	B	H	B	B	B	H	H	H	B	B	B	H	B	B	B	B	H	B	H	H	H	H	B
M461	1	56.451627	H	B	H	B	H	B	B	B	B	B	H	H	A	B	H	A	A	A	A	B	B	H	B	B	B	H	B	B	B	H	H	H	B	B	B	H	B	B	B	B	H	B	H	H	H	H	B
M462	1	56.577447	H	B	H	B	H	B	B	B	B	B	H	H	A	B	H	A	A	A	A	B	B	H	B	B	B	H	B	B	B	H	H	H	B	B	B	H	B	B	B	B	H	B	H	H	H	H	B
M463	1	56.633464	H	B	H	B	H	B	B	B	B	B	H	H	A	B	H	A	A	A	A	B	B	H	B	B	B	H	B	B	B	H	H	H	B	B	B	H	B	B	B	B	H	B	H	H	H	H	B
M464	1	56.675822	H	B	H	B	H	B	B	B	B	B	H	H	A	B	H	A	A	A	A	B	B	H	B	B	B	H	B	B	B	H	H	H	B	B	B	H	B	B	B	B	H	B	H	H	H	H	B
M465	1	56.727251	H	B	H	B	H	B	B	B	B	B	H	H	A	B	H	A	A	A	A	B	B	H	B	B	B	H	B	B	B	H	H	H	B	B	B	H	B	B	B	B	H	B	H	H	H	H	B
M467	1	56.81155	H	B	H	B	H	B	B	B	B	B	H	H	A	B	H	A	A	A	A	B	B	H	B	B	B	H	B	B	B	H	H	H	B	B	B	H	B	B	B	B	H	B	H	H	H	H	B
M468	1	56.847613	H	B	H	B	H	B	B	B	B	B	H	H	A	B	H	A	A	A	A	B	B	H	B	B	B	H	B	B	B	H	H	H	B	B	B	H	B	B	B	B	H	B	H	H	H	H	B
M469	1	56.920744	H	B	H	B	H	B	B	B	B	B	H	H	A	B	H	A	A	A	A	B	B	H	B	B	B	H	B	B	B	H	H	H	B	B	B	H	B	B	B	B	H	B	H	H	H	H	B
M470	1	56.95914	H	B	H	B	H	B	B	B	B	B	H	H	A	B	H	A	A	A	A	B	B	H	B	B	B	H	B	B	B	H	H	H	B	B	B	H	B	B	B	B	H	B	H	H	H	H	B
M471	1	56.967336	H	B	H	B	H	B	B	B	B	B	H	H	A	B	H	A	A	A	A	B	B	H	B	B	B	H	B	B	B	H	H	H	B	B	B	H	B	B	B	B	H	B	H	H	H	H	B
M472	1	57.007486	H	B	H	B	H	B	B	B	B	B	H	H	A	B	H	A	A	NC	A	B	B	H	B	B	B	H	B	NC	B	H	H	H	B	B	B	H	B	B	B	B	H	B	H	H	H	H	B
M473	1	57.044364	H	B	H	B	H	B	B	B	B	B	H	H	A	B	H	A	A	A	A	B	B	H	B	B	B	H	B	B	B	H	H	H	B	B	B	H	B	B	B	B	H	B	H	H	H	H	B
M474	1	57.084159	H	B	H	B	H	B	B	B	B	B	H	H	A	B	H	A	A	A	A	B	B	H	B	B	B	H	B	B	B	H	H	H	B	B	B	H	B	B	B	B	H	B	H	H	H	H	B
M475	1	57.089306	H	B	H	B	H	B	B	B	B	B	H	H	A	B	H	A	A	A	A	B	B	H	B	B	B	H	B	B	B	H	H	H	B	B	B	H	B	B	B	B	H	B	H	H	H	H	B
M476	1	57.227078	H	B	H	B	H	B	B	B	B	B	H	H	A	B	H	A	A	A	A	B	B	H	B	B	B	H	B	B	B	H	H	H	B	B	B	H	B	B	B	B	H	B	H	H	H	H	B
M477	1	57.299727	H	B	H	B	H	B	B	B	B	B	H	H	A	B	H	A	A	A	A	B	B	H	B	B	B	H	B	B	B	H	H	H	B	B	B	H	B	B	B	B	H	B	H	H	H	H	B
M478	1	57.330098	H	B	H	B	H	B	B	B	B	B	H	H	A	B	H	A	A	A	A	B	B	H	B	B	B	H	B	B	B	H	H	H	B	B	B	H	B	B	B	B	H	B	H	H	H	H	B
M479	1	57.41542	H	B	H	B	H	B	B	B	B	B	H	H	A	B	H	A	A	A	A	B	B	H	B	B	B	H	B	B	B	H	H	H	B	B	B	H	B	B	B	B	H	B	H	H	H	H	B
M480	1	57.443014	H	B	H	B	H	B	B	B	B	B	H	H	A	B	H	A	A	A	A	B	B	H	B	B	B	H	B	B	B	H	H	H	B	B	B	H	B	B	B	B	H	B	H	H	H	H	B
M481	1	57.500183	H	B	H	B	H	B	B	B	B	B	H	H	A	B	H	A	A	A	A	B	B	H	B	B	B	H	B	B	B	H	H	H	B	B	B	H	B	B	B	B	H	B	H	H	H	H	B
M482	1	57.521045	H	B	H	B	H	B	B	B	B	B	H	H	A	B	H	A	A	A	A	B	B	H	B	B	B	H	B	B	B	H	H	H	B	B	B	H	B	B	B	B	H	B	H	H	H	H	B
M483	1	57.650991	H	B	H	B	H	B	B	B	B	B	H	H	A	B	H	A	A	A	A	B	B	H	B	B	B	H	B	B	B	H	H	H	B	B	B	H	B	B	B	B	H	B	H	H	H	H	B
M484	1	57.692533	H	B	H	B	H	B	B	B	B	B	H	H	A	B	H	A	A	A	A	B	B	H	B	B	B	H	B	B	B	H	H	H	B	B	B	H	B	B	B	B	H	B	H	H	H	H	B
M485	1	58.197917	H	B	H	B	H	B	B	B	B	B	H	H	A	B	H	A	A	A	A	B	B	H	B	B	B	H	B	B	B	H	H	H	B	B	B	H	B	B	B	B	H	B	H	H	H	H	B
M486	1	58.241774	H	B	H	B	H	B	B	B	B	B	H	H	A	B	H	A	A	A	A	B	B	H	B	B	B	H	B	B	B	H	H	H	B	B	B	H	B	B	B	B	H	B	H	H	H	H	B
M487	1	58.272635	H	B	H	B	H	B	B	B	B	B	H	H	A	B	H	A	A	A	A	B	B	H	B	B	B	H	B	B	B	H	H	H	B	B	B	H	B	B	B	B	H	B	H	H	H	H	B
M488	1	58.278107	H	B	H	B	H	B	B	B	B	B	H	H	A	B	H	A	A	A	A	B	B	H	B	B	B	H	B	B	B	H	H	H	B	B	B	H	B	B	B	B	H	B	H	H	H	H	B
M489	1	58.371513	H	B	H	B	H	B	B	B	B	B	H	H	A	B	H	A	A	A	A	B	B	H	B	B	B	H	B	B	B	H	H	H	B	B	B	H	B	B	B	B	H	B	H	H	H	H	B
M490	1	58.433271	H	B	H	B	H	B	B	B	B	B	H	H	A	B	H	A	A	A	A	B	B	H	B	B	B	H	B	B	B	H	H	H	B	B	B	H	B	B	B	B	H	B	H	H	H	H	B
M491	1	58.434599	H	B	H	B	H	B	B	B	B	B	H	H	A	B	H	A	A	A	A	B	B	H	B	B	B	H	B	B	B	H	H	H	B	B	B	H	B	B	B	B	H	B	H	H	H	H	B
M492	1	58.459216	H	B	H	B	H	B	B	B	B	B	H	H	A	B	H	A	A	A	A	B	B	H	B	B	B	H	B	B	B	H	H	H	B	B	B	H	B	B	B	B	H	B	H	H	H	H	B
M493	1	58.488031	H	B	H	B	H	B	B	B	B	B	H	H	A	B	H	A	A	A	A	B	B	H	B	B	B	H	B	B	B	H	H	H	B	B	B	H	B	B	B	B	H	B	H	H	H	H	B
M494	1	58.580077	H	B	H	B	H	B	B	B	B	B	H	H	A	B	H	A	A	A	A	B	B	H	B	B	B	H	B	B	B	H	H	H	B	B	B	H	B	B	B	B	H	B	H	H	H	A	B
M495	1	58.623801	H	B	H	B	H	B	B	B	B	B	H	H	A	B	H	A	A	A	A	B	B	H	B	B	B	H	B	B	B	H	H	H	B	B	B	H	B	B	B	B	H	B	H	H	H	A	B
M496	1	59.116141	H	B	H	B	H	B	B	B	B	B	H	H	A	B	H	A	A	A	A	B	B	H	B	B	B	H	B	B	B	H	H	H	B	B	B	H	B	B	B	B	H	B	H	H	H	A	B
M497	1	59.130202	H	B	H	B	H	B	B	B	B	B	H	H	A	B	H	A	A	A	A	B	B	H	B	B	B	H	B	B	B	H	H	H	B	B	B	H	B	B	B	B	H	B	H	H	H	A	B
M498	1	59.175393	H	B	H	B	H	B	B	B	B	B	H	H	A	B	H	A	A	A	A	B	B	H	B	B	B	H	B	B	B	H	H	H	B	B	B	H	B	B	B	B	H	B	H	H	H	A	B
M499	1	59.185697	H	B	H	B	H	B	B	B	B	B	H	H	A	B	H	A	A	A	A	B	B	H	B	B	B	H	B	B	B	H	H	H	B	B	B	H	B	B	B	B	H	B	H	H	H	A	B
M500	1	59.186339	H	B	H	B	H	B	B	B	B	B	H	H	A	B	H	A	A	A	A	B	B	H	B	B	B	H	B	B	B	H	H	H	B	B	B	H	B	B	B	B	H	B	H	H	H	A	B
M501	1	59.415367	H	B	H	B	H	B	B	B	B	B	H	H	A	B	H	A	A	A	A	B	B	H	B	B	B	H	B	B	B	H	H	H	B	B	B	H	B	B	B	B	H	B	H	H	H	A	B
M502	1	59.483246	H	B	H	B	H	B	B	B	B	B	H	H	A	B	H	A	A	A	A	B	B	H	B	B	B	H	B	B	B	H	H	H	B	B	B	H	B	B	B	B	H	B	H	H	H	A	B
M503	1	59.496154	H	B	H	B	H	B	B	B	B	B	H	H	A	B	H	A	A	A	A	B	B	H	B	B	B	H	B	B	B	H	H	H	B	B	B	H	B	B	B	B	H	B	H	H	H	A	B
M504	1	59.7767	H	B	H	B	H	B	B	B	B	B	H	H	A	B	H	A	A	NC	A	B	B	H	B	B	B	H	B	B	B	H	H	H	B	B	B	H	B	B	B	B	H	B	H	H	H	A	B
M505	1	59.812061	H	B	H	B	H	B	B	B	B	B	H	H	A	B	H	A	A	A	A	B	B	H	B	B	B	H	B	B	B	H	H	H	B	B	B	H	B	B	B	B	H	B	H	H	H	A	B
M506	1	59.916312	H	B	H	B	H	B	B	B	B	B	H	H	A	B	H	A	A	A	A	B	B	H	B	B	B	H	B	B	B	H	H	H	B	B	B	H	B	B	B	B	H	B	H	H	H	A	B
M507	1	59.933515	H	B	H	B	H	B	B	B	B	B	H	H	A	B	H	A	A	A	A	B	B	H	B	B	B	H	B	B	B	H	H	H	B	B	B	H	B	B	B	B	H	B	H	H	H	A	B
M508	1	60.052471	H	B	H	B	H	B	B	B	B	B	H	H	A	B	H	A	A	A	A	B	B	H	B	B	B	H	B	B	B	H	H	H	B	B	B	H	B	B	B	B	H	B	H	H	H	A	B
M509	1	60.054949	H	B	H	B	H	B	B	B	B	B	H	H	A	B	H	A	A	A	A	B	B	H	B	B	B	H	B	B	B	H	H	H	B	B	B	H	B	B	B	B	H	B	H	H	H	A	B
M510	1	60.065204	H	B	H	B	H	B	B	B	B	B	H	H	A	B	H	A	A	NC	A	B	B	H	B	B	B	H	B	B	B	H	H	H	B	B	B	H	B	B	B	B	H	B	H	H	H	A	B
M511	1	60.086229	H	B	H	B	H	B	B	B	B	B	H	H	A	B	H	A	A	A	A	B	B	H	B	B	B	H	B	NC	B	H	H	H	B	NC	NC	H	B	B	B	B	H	B	H	H	H	A	B
M512	1	60.271008	H	B	H	B	H	B	B	B	B	B	H	H	A	B	H	A	A	A	A	B	B	H	B	B	B	H	B	B	B	H	H	H	B	B	B	H	B	B	B	B	H	B	H	H	H	A	B
M513	1	60.327884	H	B	H	B	H	B	B	B	B	B	H	H	A	B	H	A	A	A	A	B	B	H	B	B	B	H	B	B	B	H	H	H	B	B	B	H	B	B	B	B	H	B	H	H	H	A	B
M514	1	60.441494	H	B	H	B	H	B	B	B	B	B	H	H	A	B	H	A	A	A	A	B	B	H	B	B	B	H	B	B	B	H	H	H	B	B	B	H	B	B	B	B	H	B	H	H	H	A	B
M515	1	60.457499	H	B	H	B	H	B	B	B	B	B	H	H	A	B	H	A	A	A	A	B	B	H	B	B	B	H	B	B	B	H	H	H	B	B	B	H	B	B	B	B	H	B	H	H	H	A	B
M516	1	60.553177	H	B	H	B	H	B	B	B	B	B	H	H	A	B	H	A	A	A	A	B	B	H	B	B	B	H	B	B	B	H	H	H	B	B	B	H	B	B	B	B	H	B	H	H	H	A	B
M517	1	60.664735	H	B	H	B	H	B	B	B	B	B	H	H	A	B	H	A	A	A	A	B	B	H	B	B	B	H	B	B	B	H	H	H	B	B	B	H	B	B	B	B	H	B	H	H	H	A	B
M518	1	60.759991	H	B	H	B	H	B	B	B	B	B	H	H	A	B	H	A	A	A	A	B	B	H	B	B	B	H	B	B	B	H	H	H	B	B	B	H	B	B	B	B	H	B	H	H	H	A	B
M519	1	60.818661	H	B	H	B	H	B	B	B	B	B	H	H	A	B	H	A	A	A	A	B	B	H	B	B	B	H	B	B	B	H	H	H	B	B	B	H	B	B	B	B	H	B	H	H	H	A	B
M520	1	60.936977	H	B	H	B	H	B	B	B	B	B	H	H	A	B	H	A	A	A	A	B	B	H	B	B	B	H	B	B	B	H	H	H	B	B	B	H	B	B	B	B	H	B	H	H	H	A	B
M521	1	61.106256	H	B	H	B	H	B	B	B	B	B	H	H	A	B	H	A	A	A	A	B	B	H	B	B	B	H	B	B	B	H	H	H	B	B	B	H	B	B	B	B	H	B	H	H	H	A	B
M522	1	61.184345	H	B	H	B	H	B	B	B	B	B	H	H	A	B	H	A	A	A	A	B	B	H	B	B	B	H	B	B	B	H	H	H	B	B	B	H	B	B	B	B	H	B	H	H	H	A	B
M523	1	61.280684	H	B	H	B	H	B	B	B	B	B	H	H	A	B	H	A	A	A	A	B	B	H	B	B	B	H	B	B	B	H	H	H	B	B	B	H	B	B	B	B	H	B	H	H	H	A	B
M524	1	61.373519	H	B	H	B	H	B	B	B	B	B	H	H	A	B	H	A	A	A	A	B	B	H	B	B	B	H	B	B	B	H	H	H	B	B	B	H	B	B	B	B	H	B	H	H	H	A	B
M525	1	61.531884	H	B	H	B	H	B	B	B	B	B	H	H	A	B	H	A	A	NC	A	B	B	H	B	B	B	H	B	B	B	H	H	H	B	NC	B	H	B	B	B	B	H	B	H	H	H	A	B
M526	1	61.657544	H	B	H	B	H	B	B	B	B	B	H	NC	A	B	H	A	A	A	A	B	B	H	B	B	B	H	B	B	B	H	H	H	B	B	B	H	B	B	B	B	H	B	H	H	H	A	B
M527	1	61.664254	H	B	H	B	H	B	B	B	B	B	H	H	A	B	H	A	A	A	A	B	B	H	B	B	B	H	B	B	B	H	H	H	B	B	B	H	B	B	B	B	H	B	H	H	H	A	B
M528	1	61.705349	H	B	H	B	H	B	B	B	B	B	H	H	A	B	H	A	A	A	A	B	B	H	B	B	B	H	B	B	B	H	H	H	B	B	B	H	B	B	B	B	H	B	H	H	H	A	B
M529	1	61.788884	H	B	H	B	H	B	B	B	B	B	H	H	A	B	H	A	A	A	A	B	B	H	B	B	B	H	B	B	B	H	H	H	B	B	B	H	B	B	B	B	H	B	H	H	H	A	B
M530	1	61.799047	H	B	H	B	H	B	B	B	B	B	H	H	A	B	H	A	A	A	A	B	B	H	B	B	B	H	B	B	B	H	H	H	B	B	B	H	B	B	B	B	H	B	H	H	H	A	B
M531	1	61.831175	H	B	H	B	H	B	B	B	B	B	H	H	A	B	H	A	A	A	A	B	B	H	B	B	B	H	B	B	B	H	H	H	B	B	B	H	B	B	B	B	H	B	H	H	H	A	B
M532	1	62.221478	H	B	H	B	H	B	B	B	B	B	H	NC	A	B	H	A	A	A	A	B	B	H	B	B	B	H	B	B	B	NC	H	H	B	B	B	H	B	B	B	B	H	B	H	H	H	A	B
M533	1	62.387583	H	B	H	B	H	B	B	B	B	B	H	H	A	B	H	A	A	A	A	B	B	H	B	B	B	H	B	B	B	H	H	H	B	B	B	H	B	B	B	B	H	B	H	H	H	A	B
M534	1	62.414414	H	B	H	B	H	B	B	B	B	B	H	H	A	B	H	A	A	A	A	B	B	H	B	B	B	H	B	B	B	H	H	H	B	B	B	H	B	B	B	B	H	B	H	H	H	A	B
M535	1	63.774007	H	B	H	B	H	B	B	B	B	B	H	H	A	B	H	A	A	A	A	B	B	H	B	B	B	H	B	B	B	H	H	H	B	B	B	H	B	B	B	B	H	B	H	H	H	A	B
M536	1	63.942514	H	B	H	B	H	B	B	B	B	B	H	H	A	B	H	A	A	A	A	B	B	H	B	B	B	H	B	B	B	H	H	H	B	B	B	H	B	B	B	B	H	B	H	H	H	A	B
M537	1	63.980535	H	B	H	B	H	B	B	B	B	B	H	H	A	B	H	A	A	A	A	B	B	H	B	B	B	H	B	B	B	H	H	H	B	B	B	H	B	B	B	B	H	B	H	H	H	A	B
M538	1	64.03233	H	B	H	B	H	B	B	B	B	B	H	H	A	B	H	A	A	A	A	B	B	H	B	B	B	H	B	B	B	H	H	H	B	B	B	H	B	B	B	B	H	B	H	H	H	A	B
M539	1	64.080215	H	B	H	B	H	B	B	B	B	B	H	H	A	B	H	A	A	A	A	B	B	H	B	B	B	H	B	B	B	H	H	H	B	B	B	H	B	B	B	B	H	B	H	H	H	A	B
M540	1	64.144307	H	B	H	B	H	B	B	B	B	B	H	H	A	B	H	A	A	A	A	B	B	H	B	B	B	H	B	B	B	H	H	H	B	B	B	H	B	B	B	B	H	B	H	H	H	A	B
M541	1	64.154814	H	B	H	B	H	B	B	B	B	B	H	H	A	B	H	A	A	A	A	B	B	H	B	B	B	H	B	B	B	H	H	H	B	B	B	H	B	B	B	B	H	B	H	H	H	A	B
M542	1	64.203707	H	B	H	B	H	B	B	B	B	B	H	H	A	B	H	A	A	A	A	B	B	H	B	B	B	H	B	B	B	H	H	H	B	B	B	H	B	B	B	B	H	B	H	H	H	A	B
M543	1	64.370701	H	B	H	B	H	B	B	B	B	B	H	H	A	B	H	A	A	A	A	B	B	H	B	B	B	H	B	B	B	H	H	H	B	B	B	H	B	B	B	B	H	B	H	H	H	A	B
M544	1	64.425383	H	B	H	B	H	B	B	B	B	B	H	H	A	B	H	A	A	A	A	B	B	H	B	B	B	H	B	B	B	H	H	H	B	B	B	H	B	B	B	B	H	B	H	H	H	A	B
M545	1	64.477141	H	B	H	B	H	B	B	B	B	B	H	H	A	B	H	A	A	A	A	B	B	H	B	B	B	H	B	B	B	H	H	H	B	B	B	H	B	B	B	B	H	B	H	H	H	A	B
M546	1	64.655777	H	B	H	B	H	B	B	B	B	B	H	H	A	B	H	A	A	A	A	B	B	H	B	B	B	H	B	B	B	H	H	H	B	B	B	H	B	B	B	B	H	B	H	H	H	A	B
M547	1	64.697283	H	B	H	B	H	B	B	B	B	B	H	H	A	B	H	A	A	A	A	B	B	H	B	B	B	H	B	B	B	H	H	H	B	B	B	H	B	B	B	B	H	B	H	H	H	A	B
M548	1	65.016795	H	B	H	B	H	B	B	B	B	B	H	H	A	B	H	A	A	A	A	B	B	H	B	B	B	H	B	B	B	H	H	H	B	B	B	H	B	B	B	B	H	B	H	H	H	A	B
M549	1	65.08785	H	B	H	B	H	B	B	B	B	B	H	H	A	B	H	A	A	A	A	B	B	H	B	B	B	H	B	B	B	H	H	H	B	B	B	H	B	B	B	B	H	B	H	H	H	A	B
M550	1	65.209671	H	B	H	B	H	B	B	B	B	B	H	H	A	B	H	A	A	A	A	B	B	H	B	B	B	H	B	B	B	H	H	H	B	B	B	H	B	B	B	B	H	B	H	H	H	A	B
M551	1	65.506722	H	B	H	B	H	B	B	B	B	B	H	H	A	B	H	A	A	A	A	B	B	H	B	B	B	H	B	B	B	H	H	H	B	B	B	H	B	B	B	B	H	B	H	H	H	A	B
M552	1	65.527681	H	B	H	B	H	B	B	B	B	B	H	H	A	B	H	A	A	A	A	B	B	H	B	B	B	H	B	B	B	H	H	H	B	B	B	H	B	B	B	B	H	B	H	H	H	A	B
M553	1	65.596323	H	B	H	B	H	B	B	B	B	B	H	H	A	B	H	A	A	A	A	B	B	H	B	B	B	H	B	B	B	H	H	H	B	B	B	H	B	B	B	B	H	B	H	H	H	A	B
M554	1	65.611841	H	B	H	B	H	B	B	B	B	B	H	H	A	B	H	A	A	A	A	B	B	H	B	B	B	H	B	B	B	H	H	H	B	B	B	H	B	B	B	B	H	B	H	H	H	A	B
M555	1	66.048609	H	B	H	B	H	B	B	B	B	B	H	H	A	B	H	A	A	A	A	B	B	H	B	B	B	H	B	B	B	H	H	H	B	B	B	H	B	B	B	B	H	B	H	H	H	A	B
M556	1	66.132196	H	B	H	B	H	B	B	B	B	B	H	H	A	B	H	A	A	A	A	B	B	H	B	B	B	H	B	B	B	H	H	H	B	B	B	H	B	B	B	B	H	B	H	H	H	A	B
M557	1	66.243536	H	B	H	B	H	B	B	B	B	B	H	H	A	B	H	A	A	A	A	B	B	H	B	B	B	H	B	B	B	H	H	H	B	B	B	H	B	B	B	B	H	B	H	H	H	A	B
M558	1	66.483805	H	B	H	B	H	B	B	B	B	B	H	H	A	B	H	A	A	A	A	B	B	H	B	B	B	H	B	B	B	H	H	H	B	B	B	H	B	B	B	B	H	B	H	H	H	A	B
M559	1	66.488594	H	B	H	B	H	B	B	B	B	B	H	H	A	B	H	A	A	A	A	B	B	H	B	B	B	H	B	B	B	H	H	H	B	B	B	H	B	B	B	B	H	B	H	H	H	A	B
M560	1	66.739002	H	B	H	B	H	B	B	B	B	B	H	H	A	B	H	A	A	A	A	B	B	H	B	B	B	H	B	B	B	H	H	H	B	B	B	H	B	B	B	B	H	B	H	H	H	A	B
M561	1	66.894136	H	B	H	B	H	B	B	B	B	B	H	H	A	B	H	A	A	A	A	B	B	H	B	B	B	H	B	B	B	H	H	H	B	B	B	H	B	B	B	B	H	B	H	H	H	A	B
M562	1	66.990126	H	B	H	B	H	B	B	B	B	B	H	H	A	B	H	A	A	A	A	B	B	H	B	B	B	H	B	B	B	H	H	H	B	B	B	H	B	B	B	B	H	B	H	H	H	A	B
M563	1	67.03397	H	B	H	B	H	B	B	B	B	B	H	H	A	B	H	A	A	A	A	B	B	H	B	B	B	H	B	B	B	H	H	H	B	B	B	H	B	B	B	B	H	B	H	H	H	A	B
M564	1	67.057901	H	B	H	B	H	B	B	B	B	B	H	H	A	B	H	A	A	A	A	B	B	H	B	B	B	H	B	B	B	H	H	H	B	B	B	H	B	B	B	B	H	B	H	H	H	A	B
M565	1	67.095461	H	B	H	B	H	B	B	B	B	B	H	H	A	B	H	A	A	A	A	B	B	H	B	B	B	H	B	B	B	H	H	H	B	B	B	H	B	B	B	B	H	B	H	H	H	A	B
M566	1	67.435659	H	B	H	B	H	B	B	B	B	B	H	H	A	B	H	A	A	A	A	B	B	H	B	B	B	H	B	B	B	H	H	H	B	B	B	H	B	B	B	B	H	B	H	H	H	A	B
M567	1	67.571263	H	B	H	B	H	B	B	B	B	B	H	H	A	B	H	A	A	A	A	B	B	H	B	B	B	H	B	B	B	H	H	H	B	B	B	H	B	B	B	B	H	B	H	H	H	A	B
M568	1	67.908281	H	B	H	B	H	B	B	B	B	B	H	H	A	B	H	A	A	NC	A	B	B	H	B	B	B	H	B	B	B	H	H	H	B	B	B	H	B	B	B	B	H	B	H	H	H	A	B
M569	1	68.281584	H	B	H	B	H	B	B	B	B	B	H	H	A	B	H	A	A	A	A	B	B	H	B	B	B	H	B	B	B	H	H	H	B	B	B	H	B	B	B	B	H	B	H	H	H	A	B
M570	1	68.331666	H	B	H	B	H	B	B	B	B	B	H	H	A	B	H	A	A	A	A	B	B	H	B	B	B	H	B	B	B	H	H	H	B	B	B	H	B	B	B	B	H	B	H	H	H	A	B
M571	1	68.666452	H	B	H	B	H	B	B	B	B	B	H	H	A	B	H	A	A	A	A	B	B	H	B	B	B	H	B	B	B	H	H	H	B	B	B	H	B	B	B	B	H	B	H	H	H	A	B
M573	1	68.846731	H	B	H	B	H	B	B	B	B	B	H	H	A	B	H	A	A	A	A	B	B	H	B	B	B	H	B	B	B	H	H	H	B	B	B	H	B	B	B	B	H	B	H	H	H	A	B
M574	1	68.85971	H	B	H	B	H	B	B	B	B	B	H	H	A	B	H	A	A	A	A	B	B	H	B	B	B	H	B	B	B	H	H	H	B	B	B	H	B	B	B	B	H	B	H	H	H	A	B
M575	1	69.216069	H	B	H	B	H	B	B	B	B	B	H	H	A	B	H	A	A	A	A	B	B	H	B	B	B	H	B	B	B	H	H	H	B	B	B	H	B	B	B	B	H	B	H	H	H	A	B
M576	1	69.246214	H	B	H	B	H	B	B	B	B	B	H	H	A	B	H	A	A	A	A	B	B	H	B	B	B	H	B	B	B	H	H	H	B	B	B	H	B	B	B	B	H	B	H	H	H	A	B
M577	1	69.348756	H	B	H	B	H	B	B	B	B	B	H	H	A	B	H	A	A	A	A	B	B	H	B	B	B	H	B	B	B	H	H	H	B	B	B	H	B	B	B	B	H	B	H	H	H	A	B
M578	1	69.38058	H	B	H	B	H	B	B	B	B	B	H	H	A	B	H	A	A	A	A	B	B	H	B	B	B	H	B	B	B	H	H	H	B	B	B	H	H	B	B	B	H	B	H	H	H	A	B
M579	1	69.393153	H	B	H	B	H	B	B	B	B	B	H	H	A	B	H	A	A	A	A	B	B	H	B	B	B	H	B	B	B	H	H	H	B	B	B	H	H	B	B	B	H	B	H	H	H	A	B
M580	1	69.439309	H	B	H	B	H	B	B	B	B	B	H	H	A	B	H	A	A	A	A	B	B	H	B	B	B	H	B	B	B	H	H	H	B	B	B	H	H	B	B	B	H	B	H	H	H	A	B
M581	1	69.51715	H	B	H	B	H	B	B	B	B	B	H	H	A	B	H	A	A	A	A	B	B	H	B	B	B	H	B	B	B	H	H	H	B	B	B	H	H	B	B	B	H	B	H	H	H	A	B
M582	1	69.569043	H	B	H	B	H	B	B	B	B	B	H	H	A	B	H	A	A	A	A	B	B	H	B	B	B	H	B	B	B	H	H	H	B	B	B	H	H	B	B	B	H	B	H	H	H	A	B
M583	1	69.757826	H	B	H	B	H	B	B	B	B	B	H	H	A	B	H	A	A	A	A	B	B	H	B	B	B	H	B	B	B	H	H	H	B	B	B	H	H	B	B	B	H	B	H	H	H	A	B
M584	1	69.798725	H	B	H	B	H	B	B	B	B	B	H	H	A	B	H	A	A	A	A	B	B	H	B	B	B	H	B	B	B	H	H	H	B	B	B	H	H	B	B	B	H	B	H	H	H	A	B
M585	1	69.952439	H	B	H	B	H	B	B	B	B	B	H	H	A	B	H	A	A	A	A	B	B	H	B	B	B	H	B	B	B	H	H	H	B	B	B	H	H	B	B	B	H	B	H	H	H	A	B
M586	1	70.022791	H	B	H	B	H	B	B	B	B	B	H	H	A	B	H	A	A	NC	A	B	B	H	B	B	B	H	B	B	B	H	H	H	B	B	B	H	H	B	B	B	H	B	H	H	H	A	B
M587	1	70.062088	H	B	H	B	H	B	B	B	B	B	H	H	A	B	H	A	A	A	A	B	B	H	B	B	B	H	B	B	B	H	H	H	B	B	B	H	H	B	B	B	H	B	H	H	H	A	B
M588	1	70.083101	H	B	H	B	H	B	B	B	B	B	H	H	A	B	H	A	A	A	A	B	B	H	B	B	B	H	B	B	B	H	H	H	B	B	B	H	H	B	B	B	H	B	H	H	H	A	B
M589	1	70.088393	H	B	H	B	H	B	B	B	B	B	H	H	A	B	H	A	A	A	A	B	B	H	B	B	B	H	B	B	B	H	H	H	B	B	B	H	H	B	B	B	H	B	H	H	H	A	B
M590	1	70.122502	H	B	H	B	H	B	B	B	B	B	H	H	A	B	H	A	A	A	A	B	B	H	B	B	B	H	B	B	B	H	H	H	B	B	B	H	H	B	B	B	H	B	H	H	H	A	B
M591	1	70.242107	H	B	H	B	H	B	B	B	B	B	H	H	A	B	H	A	A	A	A	B	B	H	B	B	B	H	B	B	B	H	H	H	B	B	B	H	H	B	B	B	H	B	H	H	H	A	B
M592	1	70.27523	H	B	H	B	H	B	B	B	B	B	H	H	A	B	H	A	A	A	A	B	B	H	B	B	B	H	B	B	B	H	H	H	B	B	B	H	H	B	B	B	H	B	H	H	H	A	B
M593	1	70.333006	H	B	H	B	H	B	B	B	B	B	H	H	A	B	H	A	A	A	A	B	B	H	B	B	B	H	B	B	B	H	H	H	B	B	B	H	H	B	B	B	H	B	H	H	H	A	B
M594	1	70.350746	H	B	H	B	H	B	B	B	B	B	H	H	A	B	H	A	A	A	A	B	B	H	B	B	B	H	B	B	B	H	H	H	B	B	B	H	H	B	B	B	H	B	H	H	H	A	B
M595	1	70.374629	H	B	H	B	H	B	B	B	B	B	H	H	A	B	H	A	A	A	A	B	B	H	B	B	B	H	B	B	B	H	H	H	B	B	B	H	H	B	B	B	H	B	H	H	H	A	B
M596	1	70.608186	H	B	H	B	H	B	B	B	B	B	H	H	A	B	H	A	A	A	A	B	B	H	B	B	B	H	B	B	B	H	H	H	B	B	B	H	H	B	B	B	H	B	H	H	H	A	B
M597	1	70.692515	H	B	H	B	H	NC	B	B	B	B	H	H	A	B	H	A	A	A	A	B	B	H	B	B	B	H	B	B	B	H	H	H	B	B	B	H	H	B	B	B	H	B	H	H	H	A	B
M598	1	70.738739	H	B	H	B	H	B	B	B	B	B	H	H	A	B	H	A	A	A	A	B	B	H	B	B	B	H	B	B	B	H	H	H	B	B	B	H	H	B	B	B	H	B	H	H	H	A	B
M599	1	70.745937	H	B	H	B	H	B	B	B	B	B	H	H	A	B	H	A	A	A	A	B	B	H	B	B	B	H	B	B	B	H	H	H	B	B	B	H	H	B	B	B	H	B	H	H	H	A	B
M600	1	70.765793	H	B	H	B	H	B	B	B	B	B	H	H	A	B	H	A	A	A	A	B	B	H	B	B	B	H	B	B	B	H	H	H	B	B	B	H	H	B	B	B	H	B	H	H	H	A	B
M601	1	70.774789	H	B	H	B	H	B	B	B	B	B	H	H	A	B	H	A	A	A	A	B	B	H	B	B	B	H	B	B	B	H	H	H	B	B	B	H	H	B	B	B	H	B	H	H	H	A	B
M602	1	70.809731	H	B	H	B	H	B	B	B	B	B	H	H	A	B	H	A	A	NC	A	B	B	H	B	B	B	H	B	B	B	H	H	H	B	B	B	H	H	B	B	B	H	B	H	H	H	A	B
M603	1	70.824085	H	B	H	B	H	B	B	B	B	B	H	H	A	B	H	A	A	A	A	B	B	H	B	B	B	H	B	B	B	H	H	H	B	B	B	H	H	B	B	B	H	B	H	H	H	A	B
M604	1	70.837533	H	B	H	B	H	B	B	B	B	B	H	H	A	B	H	A	A	A	A	B	B	H	B	B	B	H	B	B	B	H	H	H	B	B	B	H	H	B	B	B	H	B	H	H	H	A	B
M605	1	70.902809	H	B	H	B	H	B	B	B	B	B	H	H	A	B	H	A	A	A	A	B	B	H	B	B	B	H	B	B	B	H	H	H	B	B	B	H	H	B	B	B	H	B	H	H	H	A	B
M606	1	70.951193	H	B	H	B	H	B	B	B	B	B	H	H	A	B	H	A	A	A	A	B	B	H	B	B	B	H	B	B	B	H	H	H	B	B	B	H	H	B	B	B	H	B	H	H	H	A	B
M607	1	70.975634	H	B	H	B	H	B	B	B	B	B	H	NC	A	B	H	A	A	A	A	B	B	H	B	B	B	H	B	B	B	H	H	H	B	B	B	H	H	B	B	B	H	B	H	H	H	A	B
M608	1	70.98733	H	B	H	B	H	B	B	B	B	B	H	NC	A	B	H	A	A	A	A	B	B	H	B	B	NC	H	B	B	B	H	H	H	B	B	B	H	H	B	B	B	H	B	H	H	H	A	B
M609	1	71.026255	H	B	H	B	H	B	B	B	B	B	H	H	A	B	H	A	A	A	A	B	B	H	B	B	B	H	B	B	B	H	H	H	B	B	B	H	H	B	B	B	H	B	H	H	H	A	B
M610	1	71.050781	H	B	H	B	H	B	B	B	B	B	H	H	A	B	H	A	A	A	A	B	B	H	B	B	B	H	B	B	B	H	H	H	B	B	B	H	H	B	B	B	H	B	H	H	H	A	B
M611	1	71.07538	H	B	H	B	H	B	B	B	B	B	H	H	A	B	H	A	A	A	A	B	B	H	B	B	B	H	B	B	B	H	H	H	B	B	B	H	H	B	B	B	H	B	H	H	H	A	B
M612	1	71.113314	H	B	H	B	H	B	B	B	B	B	H	H	A	B	H	A	A	A	A	B	B	H	B	B	B	H	B	B	B	H	H	H	B	B	B	H	H	B	B	B	H	B	H	H	H	A	B
M613	1	71.13532	H	B	H	B	H	B	B	B	B	B	H	H	A	B	H	A	A	A	A	B	B	H	B	B	B	H	B	B	B	H	H	H	B	B	B	H	H	B	B	B	H	B	H	H	H	A	B
M614	1	71.150125	H	B	H	B	H	B	B	B	B	B	H	H	A	B	H	A	A	A	A	B	B	H	B	B	B	H	B	B	B	H	H	H	B	B	B	H	H	B	B	B	H	B	H	H	H	A	B
M615	1	71.161659	H	B	H	B	H	B	B	B	B	B	H	H	A	B	H	A	A	A	A	B	B	H	B	B	B	H	B	B	B	H	H	H	B	B	B	H	H	B	B	B	H	NC	H	H	H	A	B
M616	1	71.174705	H	B	H	B	H	B	B	B	B	B	H	H	A	B	H	A	A	A	A	B	B	H	B	B	B	H	B	B	B	H	H	H	B	B	B	H	H	B	B	B	H	B	H	H	H	A	B
M617	1	71.182831	H	B	H	B	H	B	B	B	B	B	H	H	A	B	H	A	A	A	A	B	B	H	B	B	B	H	B	B	B	H	H	H	B	B	B	H	H	B	B	B	H	B	H	H	H	A	B
M618	1	71.187138	H	B	H	B	H	B	B	B	B	B	H	H	A	B	H	A	A	A	A	B	B	H	B	B	B	H	B	B	B	H	H	H	B	B	B	H	H	B	B	B	H	B	H	H	H	A	B
M619	1	71.200893	H	B	H	B	H	B	B	B	B	B	H	H	A	B	H	A	A	A	A	B	B	H	B	B	B	H	B	B	B	H	H	H	B	B	B	H	H	B	B	B	H	B	H	H	H	A	B
M620	1	71.248975	H	B	H	B	H	B	B	B	B	B	H	H	A	B	H	A	A	A	A	B	B	H	B	B	B	H	B	B	B	H	H	H	B	B	B	H	H	B	B	B	H	B	H	H	H	A	B
M621	1	71.258757	H	B	H	B	H	B	B	B	B	B	H	H	A	B	H	A	A	A	A	NC	B	H	B	B	B	H	B	B	B	H	H	H	B	B	B	H	H	B	B	B	H	B	H	H	H	A	B
M622	1	71.29323	H	B	H	B	H	B	B	B	B	B	H	H	A	B	H	A	A	A	A	B	B	H	B	B	B	H	B	B	B	H	H	H	B	B	B	H	H	B	B	B	H	B	H	H	H	A	B
M623	1	71.311245	H	B	H	B	H	B	B	B	B	B	H	H	A	B	H	A	A	A	A	B	B	H	B	B	B	H	B	B	B	H	H	H	B	B	B	H	H	B	B	B	H	B	H	H	H	A	B
M624	1	71.357409	H	B	H	B	H	B	B	B	B	B	H	H	A	B	H	A	A	A	A	B	B	H	B	B	B	H	B	B	B	H	H	H	B	B	B	H	H	B	B	B	H	B	H	H	H	A	B
M625	1	71.577576	H	B	H	B	H	B	B	B	B	B	H	H	A	B	H	A	A	A	A	B	B	H	B	B	B	H	B	B	B	H	H	H	B	B	B	H	H	B	B	B	H	B	H	H	H	A	B
M626	1	71.620964	H	B	H	B	H	B	B	B	B	B	H	H	A	B	H	A	A	A	A	B	B	H	B	B	B	H	B	B	B	H	H	H	B	B	B	H	H	B	B	B	H	B	H	H	H	A	B
M627	1	71.67674	H	B	H	B	H	B	B	B	B	B	H	H	A	B	H	A	A	A	A	B	B	H	B	B	B	H	B	B	B	H	H	H	B	B	B	H	H	B	B	B	H	B	H	H	H	A	B
M628	1	71.738058	H	B	H	B	H	B	B	B	B	B	H	H	A	B	H	A	A	A	A	B	B	H	B	B	B	H	B	B	B	H	H	H	B	B	B	H	H	B	B	B	H	B	H	H	H	A	B
M629	1	71.840547	H	B	H	B	H	B	B	B	B	B	H	H	A	B	H	A	A	A	A	B	B	H	B	B	B	H	B	B	B	H	H	H	B	B	B	H	H	B	B	B	H	B	H	H	H	A	B
M630	1	71.962239	H	B	H	B	H	B	B	B	B	B	H	H	A	B	H	A	A	A	A	B	B	H	B	B	B	H	B	B	B	H	H	H	B	B	B	H	H	B	B	B	H	B	H	H	H	A	B
M631	1	72.02059	H	B	H	B	H	B	B	B	B	B	H	H	A	B	H	A	A	A	A	B	B	H	B	B	B	H	B	B	B	H	H	H	B	B	B	H	H	B	B	B	H	B	H	H	H	A	B
M632	1	72.193388	H	B	H	B	H	B	B	B	B	B	H	H	A	B	H	A	A	A	A	B	B	H	B	B	B	H	B	B	B	H	H	H	B	B	B	H	H	B	B	B	H	B	H	H	H	A	B
M633	1	72.321563	H	B	H	B	H	B	B	B	B	B	H	H	A	B	H	A	A	A	A	B	B	H	B	B	B	H	B	B	B	H	H	H	B	B	B	H	H	B	B	B	H	B	H	H	H	A	B
M634	1	72.375788	H	B	H	B	H	B	B	B	B	B	H	H	A	B	H	A	A	A	A	B	B	H	B	B	B	H	B	B	B	H	H	H	B	B	B	H	H	B	B	B	H	B	H	H	H	A	B
M635	1	72.419039	H	B	H	B	H	B	B	B	B	B	H	H	A	B	H	A	A	A	A	B	B	H	B	B	B	H	B	B	B	H	H	H	B	B	B	H	H	B	B	B	H	B	H	H	H	A	B
M636	1	72.475179	H	B	H	B	H	B	B	B	B	B	H	H	A	B	H	A	A	A	A	B	B	H	B	B	B	H	B	B	B	H	H	H	B	B	B	H	H	B	B	B	H	B	H	H	H	A	B
M637	1	72.934188	H	B	H	B	H	B	B	B	B	B	H	H	H	B	H	H	NC	NC	NC	B	B	H	B	B	B	H	B	B	B	H	H	H	B	B	B	B	H	B	B	B	H	B	H	H	H	NC	B
M638	1	72.984989	H	B	H	B	H	B	B	B	B	B	H	H	H	B	H	H	A	A	A	B	B	H	B	B	B	H	B	B	B	H	H	H	B	B	B	B	H	B	B	B	H	B	H	H	H	A	B
M639	1	73.034058	H	B	H	B	H	B	B	B	B	B	H	H	H	B	H	H	A	A	A	B	B	H	B	B	B	H	B	B	B	H	H	H	B	B	B	B	H	B	B	B	H	B	H	H	H	A	B
M640	1	73.149872	H	B	H	B	H	B	B	B	B	B	H	H	H	B	H	H	A	A	A	B	B	H	B	B	B	H	B	B	B	H	H	H	B	B	B	B	H	B	B	B	H	B	H	H	H	A	B
M641	1	73.161245	H	B	H	B	H	B	B	B	B	B	H	H	H	B	H	H	A	A	A	B	B	H	B	B	B	H	B	B	B	H	H	H	B	B	B	B	H	B	B	B	H	B	H	H	H	A	B
M642	1	73.246379	H	B	H	B	H	B	B	B	B	B	H	H	H	B	H	H	A	A	A	B	B	H	B	B	B	H	B	B	B	H	H	H	B	B	B	B	H	B	B	B	H	B	H	H	H	A	B
M643	1	73.319275	H	B	H	NC	H	B	B	B	B	B	H	H	H	B	H	H	A	A	A	B	B	H	B	B	B	H	B	B	B	H	H	H	B	B	B	B	H	B	B	B	H	B	H	H	H	A	B
M644	1	73.363384	H	B	H	B	H	B	B	B	B	B	H	H	H	B	H	H	A	A	A	B	B	H	B	B	B	H	B	B	B	H	H	H	B	B	B	B	H	B	B	B	H	B	H	H	H	A	B
M645	1	73.5372	H	B	H	B	H	B	B	B	B	B	H	H	H	B	H	H	A	A	A	B	B	H	B	B	B	H	B	B	B	H	H	H	B	B	B	B	H	B	B	B	H	B	H	H	H	A	B
M646	1	73.710003	H	B	H	B	H	B	B	B	B	B	H	H	H	B	H	H	A	A	A	B	B	H	B	B	B	H	B	B	B	H	H	H	B	B	B	B	H	B	B	B	H	B	H	H	H	A	B
M647	1	74.624664	H	B	H	B	H	B	B	B	B	B	H	H	H	B	H	H	A	A	A	B	B	H	B	B	B	H	B	B	B	H	H	H	B	B	B	B	H	B	B	B	H	B	H	H	H	A	B
M648	1	74.725305	H	B	H	B	H	B	B	B	B	B	H	H	H	B	H	H	A	A	A	B	B	H	B	B	B	H	B	B	B	H	H	H	B	B	B	B	H	B	B	B	H	B	H	H	H	A	B
M649	1	74.951432	H	B	H	B	H	B	B	B	B	B	H	H	H	B	H	H	A	A	A	B	B	H	B	B	B	H	B	B	B	H	H	H	B	B	B	B	H	B	B	B	H	B	H	H	H	A	B
M650	1	75.040358	H	B	H	B	H	B	B	B	B	B	H	H	H	B	H	H	A	A	A	B	B	H	B	B	B	H	B	B	B	H	H	H	B	B	B	B	H	B	B	B	H	B	H	H	H	A	B
M651	1	75.08744	H	B	H	B	H	B	B	B	B	B	H	H	H	B	H	H	A	A	A	B	B	H	B	B	B	H	B	B	B	H	H	H	B	B	B	B	H	B	B	B	H	B	H	H	H	A	B
M652	1	75.134565	H	B	H	B	H	B	B	B	B	B	H	H	H	B	H	H	A	A	A	B	B	H	B	B	B	H	B	B	B	H	H	H	B	B	B	B	H	B	B	B	H	B	H	H	H	A	B
M653	1	75.20403	H	B	H	B	H	B	B	B	B	B	H	H	H	B	H	H	A	A	A	B	B	H	B	B	B	H	B	B	B	H	H	H	B	B	B	B	H	B	B	B	H	B	H	H	H	A	B
M654	1	75.254272	H	B	H	B	H	B	B	B	B	B	H	H	H	B	H	H	A	A	A	B	B	H	B	B	B	H	B	B	B	H	H	H	B	B	B	B	H	B	B	B	H	B	H	H	H	A	B
M655	1	75.455334	H	B	H	B	H	B	B	B	B	B	H	H	H	B	H	H	A	A	A	B	B	H	B	B	B	H	B	B	B	H	H	H	B	B	B	B	H	B	B	B	H	B	H	H	H	A	B
M656	1	75.524231	H	B	H	B	H	B	B	B	B	B	H	H	H	B	H	H	A	A	A	B	B	H	B	B	B	H	B	B	B	H	H	H	B	B	B	B	H	B	B	B	H	B	H	H	H	A	B
M657	1	75.552801	H	B	H	B	H	B	B	B	B	B	H	H	H	B	H	H	A	A	A	B	B	H	B	B	B	H	B	B	B	H	H	H	B	B	B	B	H	B	B	B	H	B	H	H	H	A	B
M658	1	75.555252	H	B	H	B	H	B	B	B	B	B	H	H	H	B	H	H	A	A	A	B	B	H	B	B	B	H	B	B	B	H	H	H	B	B	B	B	H	B	B	B	H	B	H	H	H	A	B
M659	1	75.713803	H	B	H	B	H	B	B	B	B	B	H	H	H	B	H	H	A	A	A	B	B	H	B	B	B	H	B	B	B	H	H	H	B	B	B	B	H	B	B	B	H	B	H	H	H	A	B
M660	1	75.765823	H	B	H	B	H	B	B	B	B	B	H	H	H	B	H	H	A	A	A	B	B	H	B	B	B	H	B	B	B	H	H	H	B	B	B	B	H	B	B	B	H	B	H	H	H	A	B
M661	1	75.768982	H	B	H	B	H	B	B	B	B	B	H	H	H	B	H	H	A	A	A	B	B	H	B	B	B	H	B	B	B	H	H	H	B	B	B	B	H	B	B	B	H	B	H	H	H	A	B
M662	1	76.018643	H	B	H	B	H	B	B	B	B	B	H	H	H	B	H	H	A	A	A	B	B	H	B	B	B	H	B	B	B	H	H	H	B	B	B	B	H	B	B	B	H	B	H	H	H	A	B
M663	1	76.090423	H	B	H	B	H	B	B	B	B	B	H	H	H	B	H	H	A	A	A	B	B	H	B	B	B	H	B	B	B	H	H	H	B	B	B	B	H	B	B	B	H	B	H	H	H	A	B
M664	1	76.144828	H	B	H	B	H	B	B	B	B	B	H	H	H	B	H	H	A	A	A	B	B	H	B	B	B	H	B	B	B	H	H	H	B	B	B	B	H	B	B	B	H	B	H	H	H	A	B
M665	1	76.220322	H	B	H	B	H	B	B	B	B	B	H	H	H	B	H	H	A	A	A	B	B	H	B	B	B	H	B	B	B	H	H	H	B	B	B	B	H	B	B	B	H	B	H	H	H	A	B
M666	1	76.291445	H	B	H	B	H	B	B	B	B	B	H	H	H	B	H	H	A	A	A	B	B	H	B	B	B	H	B	B	B	H	H	H	B	B	B	B	H	B	B	B	H	B	H	H	H	A	B
M667	1	76.973464	H	B	H	B	H	B	B	B	B	B	H	H	H	B	H	H	A	A	A	B	B	H	B	B	B	H	B	B	B	H	H	H	B	B	B	B	H	B	B	B	H	B	H	H	H	A	B
M668	1	77.095348	H	B	H	B	H	B	B	B	B	B	H	H	H	B	H	H	A	A	A	B	B	H	B	B	B	H	B	B	B	H	H	H	B	B	B	B	H	B	B	B	H	B	H	H	H	A	B
M669	1	77.127495	H	B	H	B	H	B	B	B	B	B	H	H	H	B	H	H	A	A	A	B	B	H	B	B	B	H	B	B	B	H	H	H	B	B	B	B	H	B	B	B	H	B	H	H	H	A	B
M670	1	77.185337	H	B	H	B	H	B	B	B	B	B	H	H	H	B	H	H	A	A	A	B	B	H	B	B	B	H	B	B	B	H	H	H	B	B	B	B	H	B	B	B	H	B	H	H	H	A	B
M671	1	77.261243	H	B	H	B	H	B	B	B	B	B	H	H	H	B	H	H	A	A	A	B	B	H	B	B	B	H	B	B	B	H	H	H	B	B	B	B	H	B	B	B	H	B	H	H	H	A	B
M672	1	77.275824	H	B	H	B	H	B	B	B	B	B	H	H	H	B	H	H	A	A	A	B	B	H	B	B	B	H	B	B	B	H	H	H	B	B	B	B	H	B	B	B	H	B	H	H	H	A	B
M673	1	77.39165	H	B	H	B	H	B	B	B	B	B	H	H	H	B	H	H	A	A	A	B	B	H	B	B	B	H	B	B	B	H	H	H	B	B	B	B	H	B	B	B	H	B	H	H	H	A	B
M674	1	77.655106	H	B	H	B	H	B	B	B	B	B	H	H	H	B	H	H	A	A	A	B	B	H	B	B	B	H	B	B	B	H	H	H	B	B	B	B	H	B	B	B	H	B	H	H	H	A	B
M675	1	77.706916	H	B	H	B	H	B	B	B	B	B	H	H	H	B	H	H	A	A	A	B	B	H	B	B	B	H	B	B	B	H	H	H	B	B	B	B	H	B	B	B	H	B	H	H	H	A	B
M676	1	77.725506	H	B	H	B	H	B	B	B	B	B	H	H	H	B	H	H	A	A	A	B	B	H	B	B	B	H	B	B	B	H	H	H	B	B	B	B	H	B	B	B	H	B	H	H	H	A	B
M677	1	77.981484	H	B	H	B	H	B	B	B	B	B	H	H	H	B	H	H	A	A	A	B	B	H	B	B	B	H	B	B	B	H	H	H	B	B	B	B	H	B	B	B	H	B	H	H	H	A	B
M678	1	78.056339	H	B	H	B	H	B	B	B	B	B	H	H	H	B	H	H	A	A	A	B	B	H	B	B	B	H	B	B	B	H	H	H	B	B	B	B	H	B	B	B	H	B	H	H	H	A	B
M679	1	78.122716	H	B	H	B	H	B	B	B	B	B	H	H	H	B	H	H	A	A	A	B	B	H	B	B	B	H	B	B	B	H	H	H	B	B	B	B	H	B	B	B	H	B	H	H	H	A	B
M680	1	78.170256	H	B	H	B	H	B	B	B	B	B	H	H	H	B	H	H	A	A	A	B	B	H	B	B	B	H	B	B	B	H	H	H	B	B	B	B	H	B	B	B	H	B	H	H	H	A	B
M681	1	78.315068	H	B	H	B	H	B	B	B	B	B	H	H	H	B	H	H	A	A	A	B	B	H	B	B	B	H	B	B	B	H	H	H	B	B	B	B	H	B	B	B	H	B	H	H	H	A	B
M682	1	78.333109	H	B	H	B	H	B	B	B	B	B	H	H	H	B	H	H	A	A	A	B	B	H	B	B	B	H	B	B	B	H	H	H	B	B	B	B	H	B	B	B	H	B	H	H	H	A	B
M683	1	78.449656	H	B	H	B	H	B	B	B	B	B	H	H	H	B	H	H	A	A	A	B	B	H	B	B	B	H	B	B	B	H	H	H	B	B	B	B	H	B	B	B	H	B	H	H	H	A	B
M684	1	78.542376	H	B	H	B	H	B	B	B	B	B	H	H	H	B	H	H	A	A	A	B	B	H	B	B	B	H	B	B	B	H	H	H	B	B	B	B	H	B	B	B	H	B	H	H	H	A	B
M685	1	78.615218	H	B	H	B	H	B	B	B	B	B	H	H	H	B	H	H	A	A	A	B	B	H	B	B	B	H	B	B	B	H	H	H	H	B	B	B	H	B	B	B	H	B	H	H	H	A	B
M686	1	78.806916	H	B	H	B	H	B	B	B	B	B	H	H	H	B	H	H	A	A	A	B	B	H	B	B	B	H	B	B	B	H	H	H	H	B	B	B	H	B	B	B	H	B	H	H	H	A	B
M687	1	78.856202	H	B	H	B	H	B	B	B	B	B	H	H	H	B	H	H	A	A	A	B	B	H	B	B	B	H	B	B	B	H	H	H	H	B	B	B	H	B	B	B	H	B	H	H	H	A	B
M688	1	78.964797	H	B	H	B	H	B	B	B	B	B	H	H	H	B	H	H	A	A	A	B	B	H	B	B	B	H	B	B	B	H	H	H	H	B	B	B	H	B	B	B	H	B	H	H	H	A	B
M689	1	79.055629	H	B	H	B	H	B	B	B	B	B	H	H	H	B	H	H	A	A	A	B	B	H	B	B	B	H	B	B	B	H	H	H	H	B	B	B	H	B	B	B	H	B	H	H	H	A	B
M690	1	79.106025	H	B	H	B	H	B	B	B	B	B	H	H	H	B	H	H	A	NC	A	B	B	H	B	B	B	H	B	B	B	H	H	H	H	B	B	B	H	B	B	B	H	B	H	H	H	A	B
M691	1	79.212107	H	B	H	B	H	B	B	B	B	B	H	H	H	B	H	H	A	NC	A	B	B	H	B	B	B	H	B	B	B	H	H	H	H	B	B	B	H	B	B	B	H	B	H	H	H	A	B
M692	1	79.220135	H	B	H	B	H	NC	B	B	B	B	H	H	H	B	H	H	A	NC	A	B	B	H	B	B	B	H	B	B	B	H	H	H	H	B	B	B	H	B	B	B	H	B	H	H	H	A	B
M693	1	79.290462	H	B	H	B	H	B	B	B	B	B	H	H	H	B	H	H	A	A	A	B	B	H	B	B	B	H	B	B	B	H	H	H	H	B	B	B	H	B	B	B	H	B	H	H	H	A	B
M695	1	79.553385	H	B	H	B	H	B	B	B	B	B	H	H	H	B	H	H	A	A	A	B	B	H	B	B	B	H	B	B	B	H	H	H	H	B	B	B	H	B	B	B	H	B	H	H	H	A	B
M696	1	79.690404	H	B	H	B	H	B	B	B	B	B	H	H	H	B	H	H	A	A	A	B	B	H	B	B	B	H	B	B	B	H	H	H	H	B	B	B	H	B	B	B	H	B	H	H	H	A	B
M697	1	79.799905	H	B	H	B	H	B	B	B	B	B	H	H	H	B	H	H	A	A	A	B	B	H	B	B	B	H	B	B	B	H	H	H	H	B	B	B	H	B	B	B	H	B	H	H	H	A	B
M698	1	79.925777	H	B	H	B	H	B	B	B	B	B	H	H	H	B	H	H	A	A	A	B	B	H	B	B	B	H	B	B	B	H	H	H	H	B	B	B	H	B	B	B	H	B	H	H	H	A	B
M699	1	80.220028	H	B	H	B	H	B	B	B	B	B	H	H	H	B	H	H	A	A	A	B	B	H	B	B	B	H	B	B	B	H	H	H	H	B	B	B	H	B	B	B	H	B	H	H	H	A	B
M700	1	80.249693	H	B	H	B	H	B	B	B	B	B	H	H	H	B	H	H	A	A	A	B	B	H	B	B	B	H	B	B	B	H	H	H	H	B	B	B	H	B	B	B	H	B	H	H	H	A	B
M702	1	80.398243	H	B	H	B	H	B	B	B	B	B	H	H	H	B	H	H	A	A	A	B	B	H	B	B	B	H	B	B	B	H	H	H	H	B	B	B	H	B	B	B	H	B	H	H	H	A	B
M703	1	80.551174	H	B	H	B	H	B	B	B	B	B	H	H	H	B	H	H	A	A	A	B	B	H	B	B	B	H	B	B	B	H	H	H	H	B	B	B	H	B	B	B	H	B	H	H	H	A	B
M704	1	80.617483	H	B	H	B	H	B	B	B	B	B	H	H	H	B	H	H	A	A	A	B	B	H	B	B	B	H	B	B	B	H	H	H	H	B	B	B	H	B	B	B	H	B	H	H	H	A	B
M705	1	80.631981	H	B	H	B	H	B	B	B	B	B	H	H	H	B	H	H	A	A	A	B	B	H	B	B	B	H	B	B	B	H	H	H	H	B	B	B	H	B	B	B	H	B	H	H	H	A	B
M706	1	80.63901	H	B	H	B	H	B	B	B	B	B	H	H	H	B	H	H	A	A	A	B	B	H	B	B	B	H	B	B	B	H	H	H	H	B	B	B	H	B	B	B	H	B	H	H	H	A	B
M707	1	80.656112	H	B	H	B	H	B	B	B	B	B	H	H	H	B	H	H	A	A	A	B	B	H	B	B	B	H	B	B	B	H	H	H	H	B	B	B	H	B	B	B	H	B	H	H	H	A	B
M708	1	80.838172	H	B	H	B	H	B	B	B	B	B	H	H	H	B	H	H	A	A	A	B	B	H	B	B	B	H	B	B	B	H	H	H	H	B	B	B	H	B	B	B	H	B	H	H	H	A	B
M709	1	80.863248	H	B	H	B	H	B	B	B	B	B	H	H	H	B	H	H	A	A	A	B	B	H	B	B	B	H	B	B	B	H	H	H	H	B	B	B	H	B	B	B	H	B	H	H	H	A	B
M710	1	80.866338	H	B	H	B	H	B	B	B	B	B	H	H	H	B	H	H	A	A	A	B	B	H	B	B	B	H	B	B	B	H	H	H	H	B	B	B	H	B	B	B	H	B	H	H	H	A	B
M711	1	82.265334	H	B	H	B	H	B	B	B	B	B	H	H	H	B	H	H	A	A	A	B	B	H	B	B	B	H	B	B	B	H	H	H	H	B	B	B	H	B	B	B	H	B	H	H	H	A	B
M712	1	82.299104	H	B	H	B	H	B	B	B	B	B	H	H	H	B	H	H	A	A	A	B	B	H	B	B	B	H	B	B	B	H	H	H	H	B	B	B	H	B	B	B	H	B	H	H	H	A	B
M713	1	82.34452	H	B	H	B	H	B	B	B	B	B	H	H	H	B	H	H	A	A	A	B	B	H	B	B	B	H	B	B	B	H	H	H	H	B	B	B	H	B	B	B	H	B	H	H	H	A	B
M714	1	82.345485	H	B	H	B	H	B	B	B	B	B	H	H	H	B	H	H	A	A	A	B	B	H	B	B	B	H	B	B	B	H	H	H	H	B	B	B	H	B	B	B	H	B	H	H	H	A	B
M715	1	82.402447	H	B	H	B	H	B	B	B	B	B	H	H	H	B	H	H	A	A	A	B	B	H	B	B	B	H	B	B	B	H	H	H	H	B	B	B	H	B	B	B	H	B	H	H	H	A	B
M716	1	82.463336	H	B	H	B	H	B	B	B	B	B	H	H	H	B	H	H	A	A	A	B	B	H	B	B	B	H	B	B	B	H	H	H	H	B	B	B	H	B	B	B	H	B	H	H	H	A	B
M717	1	82.487492	H	B	H	B	H	B	B	B	B	B	H	H	H	B	H	H	A	A	A	B	B	H	B	B	B	H	B	B	B	H	H	H	H	B	B	B	H	B	B	B	H	B	H	H	H	A	B
M718	1	82.626356	H	B	H	B	H	B	B	B	B	B	H	H	H	B	H	H	A	A	A	B	B	H	B	B	B	H	B	B	B	H	H	H	H	B	B	B	H	B	B	B	H	B	H	H	H	A	B
M719	1	82.665032	H	B	H	B	H	B	B	B	B	B	H	H	H	B	H	H	A	A	A	B	B	H	B	B	B	H	B	B	B	H	H	H	H	B	B	B	H	B	B	B	H	B	H	H	H	A	B
M720	1	82.714585	H	B	H	B	H	B	B	B	B	B	H	H	H	B	H	H	A	A	A	B	B	H	B	B	B	H	B	B	B	H	H	H	H	B	B	B	H	B	B	B	H	B	H	H	H	A	B
M721	1	82.75663	H	B	H	B	H	B	B	B	B	B	H	H	H	B	H	H	A	A	A	B	B	H	B	B	B	H	B	B	B	H	H	H	H	B	B	B	H	B	B	B	H	B	H	H	H	A	B
M722	1	82.805978	H	B	H	B	H	B	B	B	B	B	H	H	H	B	H	H	A	A	A	B	B	H	B	B	B	H	B	B	B	H	H	H	H	B	B	B	H	B	B	B	H	B	H	H	H	A	B
M723	1	82.806119	H	B	H	B	H	B	B	B	B	B	H	H	H	B	H	H	A	A	A	B	B	H	B	B	B	H	B	B	B	H	H	H	H	B	B	B	H	B	B	B	H	B	H	H	H	A	B
M724	1	82.816436	H	B	H	B	H	B	B	B	B	B	H	H	H	B	H	H	A	NC	A	B	B	H	B	B	B	H	B	NC	B	H	H	H	H	B	B	B	H	B	B	B	H	B	H	H	H	A	B
M725	1	82.872924	H	B	H	B	H	B	B	B	B	B	H	H	H	B	H	H	A	A	A	B	B	H	B	B	B	H	B	B	B	H	H	H	H	B	B	B	H	B	B	B	H	B	H	H	H	A	B
M726	1	82.972943	H	B	H	B	H	B	B	B	B	B	H	H	H	B	H	H	A	A	A	B	B	H	B	B	B	H	B	B	B	H	H	H	H	B	B	B	H	B	B	B	H	B	H	H	H	A	B
M727	1	83.042865	H	B	H	B	H	B	B	B	B	B	H	H	H	B	H	H	A	A	A	B	B	H	B	B	B	H	B	B	B	H	H	H	H	B	B	B	H	B	B	B	H	B	H	H	H	A	B
M728	1	83.180068	H	B	H	B	H	B	B	B	B	B	H	H	H	B	H	H	A	A	A	B	B	H	B	B	B	H	B	B	B	H	H	H	H	B	B	B	H	B	B	B	H	B	H	H	H	A	B
M729	1	83.224733	H	B	H	B	H	B	B	B	B	B	H	H	H	B	H	H	A	A	A	B	B	H	B	B	B	H	B	B	B	H	H	H	H	B	B	B	H	B	B	B	H	B	H	H	H	A	B
M730	1	83.239424	H	B	H	B	H	B	B	B	B	B	H	H	H	B	H	H	A	A	A	B	B	H	B	B	B	H	B	B	B	H	H	H	H	B	B	B	H	B	B	B	H	B	H	H	H	A	B
M731	1	83.273089	H	B	H	B	H	B	B	B	B	B	H	H	H	B	H	H	A	A	A	B	B	H	B	B	B	H	B	B	B	H	H	H	H	B	B	B	H	B	B	B	H	B	H	H	H	A	B
M732	1	83.34675	H	B	H	B	H	B	B	B	B	B	H	H	H	B	H	H	A	A	A	B	B	H	B	B	B	H	B	B	B	H	H	H	H	B	B	B	H	B	B	B	H	B	H	H	H	A	B
M733	1	83.392588	H	B	H	B	H	B	B	B	B	B	H	H	H	B	H	H	A	A	A	B	B	H	B	B	B	H	B	B	B	H	H	H	H	B	B	B	H	B	B	B	H	B	H	H	H	A	B
M734	1	83.438973	H	B	H	B	H	B	B	B	B	B	H	H	H	B	H	H	A	A	A	B	B	H	B	B	B	H	B	B	B	H	H	H	H	B	B	B	H	B	B	B	H	B	H	H	H	A	B
M735	1	83.495572	H	B	H	B	H	B	B	B	B	B	H	H	H	B	H	H	A	A	A	B	B	H	B	B	B	H	B	B	B	H	H	H	H	B	B	B	H	B	B	B	H	B	H	H	H	A	B
M736	1	83.55011	H	B	H	B	H	B	B	B	B	B	H	H	H	B	H	H	A	A	A	B	B	H	B	B	B	H	B	B	B	H	H	H	H	B	B	B	H	B	B	B	H	B	H	H	H	A	B
M737	1	83.550172	H	B	H	B	H	B	B	B	B	B	H	H	H	B	H	H	A	A	A	B	B	H	B	B	B	H	B	B	B	H	H	H	H	B	B	B	H	B	B	B	H	B	H	H	H	A	B
M738	1	83.637483	H	B	H	B	H	B	B	B	B	B	H	H	H	B	H	H	A	A	A	B	B	H	B	B	B	H	B	B	B	H	H	H	H	B	B	B	H	B	B	B	H	B	H	H	H	A	B
M739	1	83.639795	H	B	H	B	H	B	B	B	B	B	H	H	H	B	H	H	A	A	A	B	B	H	B	B	B	H	B	B	B	H	H	H	H	B	B	B	H	B	B	B	H	B	H	H	H	A	B
M740	1	83.814082	H	B	H	B	H	B	B	B	B	B	H	H	H	B	H	H	A	A	A	B	B	H	B	B	B	H	B	B	B	H	H	H	H	B	B	B	H	B	B	B	H	B	H	H	H	A	B
M741	1	83.830809	H	B	H	B	H	B	B	B	B	B	H	H	H	B	H	H	A	A	A	B	B	H	B	B	B	H	B	B	B	H	H	H	H	B	B	B	H	B	B	B	H	B	H	H	H	A	B
M742	1	83.862272	H	B	H	B	H	B	B	B	B	B	H	H	H	B	H	H	A	A	A	B	B	H	B	B	B	H	B	B	B	H	H	H	H	B	B	B	H	B	B	B	H	B	H	H	H	A	B
M743	1	83.906769	H	B	H	B	H	B	B	B	B	B	H	H	H	B	H	H	A	A	A	B	B	H	B	B	B	H	B	B	B	H	H	H	H	B	B	B	H	B	B	B	H	B	H	H	H	A	B
M744	1	84.058194	H	B	H	B	H	B	B	B	B	B	H	H	H	B	H	H	A	A	A	B	B	H	B	B	B	H	B	B	B	H	H	H	H	B	B	B	H	B	B	B	H	B	H	H	H	A	B
M745	1	84.138986	H	B	H	B	H	B	B	B	B	B	H	H	H	B	H	H	A	A	A	B	B	H	B	B	B	H	B	B	B	H	H	H	H	B	B	B	H	B	B	B	H	B	H	H	H	A	B
M746	1	84.228321	H	B	H	B	H	B	B	B	B	B	H	H	H	B	H	H	A	A	A	B	B	H	B	B	B	H	B	B	B	H	H	H	H	B	B	B	H	B	B	B	H	B	H	H	H	A	B
M747	1	84.277789	H	B	H	B	H	B	B	B	B	B	H	H	H	B	H	H	A	A	A	B	B	H	B	B	B	H	B	B	B	H	H	H	H	B	B	B	H	B	B	B	H	B	H	H	H	A	B
M748	1	84.345931	H	B	H	B	H	B	B	B	B	B	H	H	H	B	H	H	A	A	A	B	B	H	B	B	B	H	B	B	B	H	H	H	H	B	B	B	H	B	B	B	H	B	H	H	H	A	B
M749	1	84.414674	H	B	H	B	H	B	B	B	B	B	H	H	H	B	H	H	A	A	A	B	B	H	B	B	B	H	B	B	B	H	H	H	H	B	B	B	H	B	B	B	H	B	H	H	H	A	B
M750	1	84.441719	H	B	H	B	H	B	B	B	B	B	H	H	H	B	H	H	A	A	A	B	B	H	B	B	B	H	B	B	B	H	H	H	H	B	B	B	H	B	B	B	H	B	H	H	H	A	B
M751	1	84.464714	H	B	H	B	H	B	B	B	B	B	H	H	H	B	H	H	A	A	A	B	B	H	B	B	B	H	B	B	B	H	H	H	H	B	B	B	H	B	B	B	H	B	H	H	H	A	B
M752	1	84.596535	H	B	H	B	H	B	B	B	B	B	H	H	H	B	H	H	A	A	A	B	B	H	B	B	B	H	B	B	B	H	H	H	H	B	B	B	H	B	B	B	H	B	H	H	H	A	B
M753	1	84.637799	H	B	H	B	H	B	B	B	B	B	H	H	H	B	H	H	A	A	A	B	B	H	B	B	B	H	B	B	B	H	H	H	H	B	B	B	H	B	B	B	H	B	H	H	H	A	B
M754	1	84.640967	H	B	H	B	H	B	B	B	B	B	H	H	H	B	H	H	A	A	A	B	B	H	B	B	B	H	B	B	B	H	H	H	H	B	B	B	H	B	B	B	H	B	H	H	H	A	B
M755	1	84.672972	H	B	H	B	H	NC	B	B	B	B	H	H	H	B	H	H	A	A	A	B	B	H	B	B	B	H	B	B	B	H	H	H	H	NC	B	B	H	B	B	B	H	B	H	H	H	A	B
M756	1	84.800197	H	B	H	B	H	B	B	B	B	B	H	H	H	B	H	H	A	A	A	B	B	H	B	B	B	H	B	B	B	H	H	H	H	B	B	B	H	B	B	B	H	B	H	H	H	A	B
M757	1	84.855502	H	B	H	B	H	B	B	B	B	B	H	H	H	B	H	H	A	A	A	B	B	H	B	B	B	H	B	B	B	H	H	H	H	B	B	B	H	B	B	B	H	B	H	H	H	A	B
M758	1	84.90454	H	B	H	B	H	B	B	B	B	B	H	H	H	B	H	H	A	A	A	B	B	H	B	B	B	H	B	B	B	H	H	H	H	B	B	B	H	B	B	B	H	B	H	H	H	A	B
M759	1	84.948104	H	B	H	B	H	B	B	B	B	B	H	H	H	B	H	H	A	A	A	B	B	H	B	B	B	H	B	B	B	H	H	H	H	B	B	B	H	B	B	B	H	B	H	H	H	A	B
M760	1	87.559991	H	B	H	B	H	B	B	B	B	B	H	H	H	B	H	H	A	A	A	B	B	H	B	B	B	H	B	B	B	H	H	H	H	B	B	B	H	B	B	B	H	B	H	H	H	A	B
M761	1	87.560212	H	B	H	B	H	B	B	B	B	B	H	H	H	B	H	H	A	A	A	B	B	H	B	B	B	H	B	B	B	H	H	H	H	B	B	B	H	B	B	B	H	B	H	H	H	A	B
M762	1	87.603753	H	B	H	B	H	B	B	B	B	B	H	H	H	B	H	H	A	A	A	B	B	H	B	B	B	H	B	B	B	H	H	H	H	B	B	B	H	B	B	B	H	B	H	H	H	A	B
M763	1	87.649617	H	B	H	B	H	B	B	B	B	B	H	H	H	B	H	H	A	A	A	B	B	H	B	B	B	H	B	B	B	H	H	H	H	B	B	B	H	B	B	B	H	B	H	H	H	A	B
M764	1	87.735434	H	B	H	B	H	B	B	B	B	B	H	H	H	B	H	H	A	A	A	B	B	H	B	B	B	H	B	B	B	H	H	H	H	B	B	B	H	B	B	B	H	B	H	H	H	A	B
M765	1	87.840671	H	B	H	B	H	B	B	B	B	B	H	H	H	B	H	H	A	A	A	B	B	H	B	B	B	H	B	B	B	H	H	H	H	B	B	B	H	B	B	B	H	B	H	H	H	A	B
M766	1	88.077249	H	B	H	B	H	B	B	B	B	B	H	H	H	B	H	H	A	A	A	B	B	H	B	B	B	H	B	B	B	H	H	H	H	B	B	B	H	B	B	B	H	B	H	H	H	A	B
M768	1	88.932395	H	B	H	B	H	B	B	B	B	B	H	H	H	B	H	H	A	A	A	B	B	H	B	B	B	H	B	B	B	H	H	H	H	B	B	B	H	B	B	B	H	B	H	H	H	A	B
M769	1	89.075231	H	B	H	B	H	B	B	B	B	B	H	H	H	B	H	H	A	A	A	B	B	H	B	B	B	H	B	B	B	H	H	H	H	B	B	B	H	B	B	B	H	B	H	H	H	A	B
M770	1	89.166496	H	B	H	B	H	B	NC	B	B	B	H	H	H	B	H	H	A	A	A	B	B	H	B	B	B	H	B	B	B	H	H	H	H	B	B	B	H	B	B	B	H	B	H	H	H	NC	B
M771	1	89.235413	H	B	H	B	H	B	B	B	B	B	H	H	H	B	H	H	A	A	A	B	B	H	B	B	B	H	B	B	B	H	H	H	H	B	B	B	H	B	B	B	H	B	H	H	H	A	B
M772	1	89.307826	H	B	H	B	H	B	B	B	B	B	H	H	H	B	H	H	A	A	A	B	B	H	B	B	B	H	B	B	B	H	H	H	H	B	B	B	H	B	B	B	H	B	H	H	H	A	B
M773	1	89.388163	H	B	H	B	H	B	B	B	B	B	H	H	H	B	H	H	A	A	A	B	B	H	B	B	B	H	B	B	B	H	H	H	H	B	B	B	H	B	B	B	H	B	H	H	H	A	B
M774	1	89.441744	H	B	H	B	H	B	B	B	B	B	H	H	H	B	H	H	A	A	A	B	B	H	B	B	B	H	B	B	B	H	H	H	H	B	B	B	H	B	B	B	H	B	H	H	H	A	B
M775	1	89.476182	H	B	H	B	H	B	B	B	B	B	H	H	H	B	H	H	A	A	A	B	B	H	B	B	B	H	B	B	B	H	H	H	H	B	B	B	H	B	B	B	H	B	H	H	H	A	B
M776	1	89.687405	H	B	H	B	H	B	B	B	B	B	H	H	H	B	H	H	A	A	A	B	B	H	B	B	B	H	B	B	B	H	H	H	H	B	B	B	H	B	B	B	H	B	H	H	H	A	B
M777	1	89.700729	H	B	H	B	H	B	B	B	B	B	H	H	H	B	H	H	A	A	A	B	B	H	B	B	B	H	B	B	B	H	H	H	H	B	B	B	H	B	B	B	H	B	H	H	H	A	B
M778	1	89.79911	H	B	H	B	H	B	B	B	B	B	H	H	H	B	H	H	A	A	A	B	B	H	B	B	B	H	B	B	B	H	H	H	H	B	B	B	H	B	B	B	H	B	H	H	H	A	B
M779	1	89.814947	H	B	H	B	H	B	B	B	B	B	H	H	H	B	H	H	A	A	A	B	B	H	B	B	B	H	B	B	B	H	H	H	H	B	B	B	H	B	B	B	H	B	H	H	H	A	B
M780	1	89.831285	H	B	H	B	H	B	B	B	B	B	H	H	H	B	H	H	A	A	A	B	B	H	B	B	B	H	B	B	B	H	H	H	H	B	B	B	H	B	B	B	H	B	H	H	H	A	B
M781	1	89.858981	H	B	H	B	H	B	B	B	B	B	H	H	H	B	H	H	A	A	A	B	B	H	B	B	B	H	B	B	B	H	H	H	H	B	B	B	H	B	B	B	H	B	H	H	H	A	B
M782	1	89.914883	H	B	H	B	H	B	B	B	B	B	H	H	H	B	H	H	A	A	A	B	B	H	B	B	B	H	B	B	B	H	H	H	H	B	B	B	H	B	B	B	H	B	H	H	H	A	B
M783	1	90.038287	H	B	H	B	H	B	B	B	B	B	H	H	H	B	H	H	A	A	A	B	B	H	B	B	B	H	B	B	B	H	H	H	H	B	B	B	H	B	B	B	H	B	H	H	H	A	B
M784	1	90.061211	H	B	H	B	H	B	B	B	B	B	H	H	H	B	H	H	A	A	A	B	B	H	B	B	B	H	B	B	B	H	H	H	H	B	B	B	H	B	B	B	H	B	H	H	H	A	B
M785	1	90.718159	H	B	H	B	H	B	B	B	B	B	H	H	H	B	H	H	A	A	A	B	B	H	B	B	B	H	B	B	B	H	H	H	H	B	B	B	H	B	B	B	H	B	H	H	H	A	B
M786	1	90.758565	H	B	H	B	H	B	B	B	B	B	H	H	H	B	H	H	A	A	A	B	B	H	B	B	B	H	B	B	B	H	H	H	H	B	B	B	H	B	B	B	H	B	H	H	H	A	B
M787	1	90.807611	H	B	H	B	H	B	B	B	B	B	H	H	H	B	H	H	A	A	A	B	B	H	B	B	B	H	B	B	B	H	H	H	H	B	B	B	H	B	B	B	H	B	H	H	H	A	B
M788	1	90.856846	H	B	H	B	H	B	B	B	B	B	H	H	H	B	H	H	A	A	A	B	B	H	B	B	B	H	B	B	B	H	H	H	H	B	B	B	H	B	B	B	H	B	H	H	H	A	B
M789	1	90.881488	H	B	H	B	H	B	B	B	B	B	H	H	H	B	H	H	A	A	A	B	B	H	B	B	B	H	B	B	B	H	H	H	H	B	B	B	H	B	B	B	H	B	H	H	H	A	B
M790	1	90.936885	H	B	H	B	H	B	B	B	B	B	H	H	H	B	H	H	A	A	A	B	B	H	B	B	B	H	B	B	B	H	H	H	H	B	B	B	H	B	B	B	H	B	H	H	H	A	B
M791	1	90.971066	H	B	H	B	H	B	B	B	B	B	H	H	H	B	H	H	A	A	A	B	B	H	B	B	B	H	B	B	B	H	H	H	H	B	B	B	H	B	B	B	H	B	H	H	H	A	B
M792	1	91.020638	H	B	H	B	H	B	B	B	B	B	H	H	H	B	H	H	A	A	A	B	B	H	B	B	B	H	B	B	B	H	H	H	H	B	B	B	H	B	B	B	H	B	H	H	H	A	B
M793	1	91.043484	H	B	H	B	H	B	B	B	B	B	H	H	H	B	H	H	A	A	A	B	B	H	B	B	B	H	B	B	B	H	H	H	H	B	B	B	H	B	B	B	H	B	H	H	H	A	B
M794	1	91.063605	H	B	H	B	H	B	B	B	B	B	H	H	H	B	H	H	A	A	A	B	B	H	B	B	B	H	B	B	B	H	H	H	H	B	B	B	H	B	B	B	H	B	H	H	H	A	B
M795	1	91.109739	H	B	H	B	H	B	B	B	B	B	H	H	H	B	H	H	A	A	A	B	B	H	B	B	B	H	B	B	B	H	H	H	H	B	B	B	H	B	B	B	H	B	H	H	H	A	B
M796	1	91.182025	H	B	H	B	H	B	B	B	B	B	H	H	H	B	H	H	A	A	A	B	B	H	B	B	B	H	B	B	B	H	H	H	H	B	B	B	H	B	B	B	H	B	H	H	H	A	B
M797	1	91.28183	H	B	H	B	H	B	B	B	B	B	H	H	H	B	H	H	A	A	A	B	B	H	B	B	B	H	B	B	B	H	H	H	H	B	B	B	H	B	B	B	H	B	H	H	H	A	B
M798	1	91.316376	H	B	H	B	H	B	B	B	B	B	H	H	H	B	H	H	A	NC	A	B	B	H	B	B	B	H	B	B	B	H	H	H	H	B	B	B	H	B	B	B	H	B	H	H	H	A	B
M799	1	91.354327	H	B	H	B	H	B	B	B	B	B	H	H	H	B	H	H	A	A	A	B	B	H	B	B	B	H	B	B	B	H	H	H	H	B	B	B	H	B	B	B	H	B	H	H	H	A	B
M800	1	91.434748	H	B	H	B	H	B	B	B	B	B	H	H	H	B	H	H	A	A	A	B	B	H	B	B	B	H	B	B	B	H	H	H	H	B	B	B	H	B	B	B	H	B	H	H	H	A	B
M801	1	91.44656	H	B	H	B	H	B	B	B	B	B	H	H	H	B	H	H	A	A	A	B	B	H	B	B	B	H	B	B	B	H	H	H	H	B	B	B	H	B	B	B	H	B	H	H	H	A	B
M802	1	91.558945	H	B	H	B	H	NC	B	B	B	B	H	H	H	B	H	H	A	A	A	B	B	H	B	B	B	H	B	B	B	H	H	H	H	B	B	NC	H	B	B	B	H	B	H	H	H	A	B
M803	1	91.579928	H	B	H	B	H	B	B	B	B	B	H	H	H	B	H	H	A	A	A	B	B	H	B	B	B	H	B	B	B	H	H	H	H	B	B	B	H	B	B	B	H	B	H	H	H	A	B
M804	1	91.647566	H	B	H	B	H	B	B	B	B	B	H	H	H	B	H	H	A	A	A	B	B	H	B	B	B	H	B	B	B	H	H	H	H	B	B	B	H	B	B	B	H	B	H	H	H	A	B
M805	1	91.70394	H	B	H	B	H	B	B	B	B	B	H	H	H	B	H	H	A	A	A	B	B	H	B	B	B	H	B	B	B	H	H	H	H	B	B	B	H	B	B	B	H	B	H	H	H	A	B
M806	1	91.707451	H	B	H	B	H	B	B	B	B	B	H	H	H	B	H	H	A	A	A	B	B	H	B	B	B	H	B	B	B	H	H	H	H	B	B	B	H	B	B	B	H	B	H	H	H	A	B
M807	1	91.905548	H	B	H	B	H	B	B	B	B	B	H	H	H	B	H	H	A	A	A	B	B	H	B	B	B	H	B	B	B	H	H	H	H	B	B	B	H	B	B	B	H	B	H	H	H	A	B
M808	1	92.082515	H	B	H	B	H	B	B	B	B	B	H	H	H	B	H	H	A	A	A	B	B	H	B	B	B	H	B	B	B	H	H	H	H	B	B	B	H	B	B	B	H	B	H	H	H	A	B
M809	1	92.129576	H	B	H	B	H	B	B	B	B	B	H	H	H	B	H	H	A	A	A	B	B	H	B	B	B	H	B	B	B	H	H	H	H	B	B	B	H	B	B	B	H	B	H	H	H	A	B
M810	1	92.170417	H	B	H	B	H	B	B	B	B	B	H	H	H	B	H	H	A	NC	A	B	B	H	B	B	B	H	B	B	B	H	H	H	H	B	B	B	H	B	B	B	H	B	H	H	H	A	B
M811	1	92.295156	H	B	H	B	H	B	B	B	B	B	H	H	H	B	H	H	A	A	A	B	B	H	B	B	B	H	B	B	B	H	H	H	H	B	B	B	H	B	B	B	H	B	H	H	H	A	B
M812	1	92.351372	H	B	H	B	H	B	B	B	B	B	H	H	H	B	H	H	A	A	A	B	B	H	B	B	B	H	B	B	B	H	H	H	H	B	B	B	H	B	B	B	H	B	H	H	H	A	B
M813	1	92.429993	H	B	H	B	H	B	B	B	B	B	H	H	H	B	H	H	A	A	A	B	B	H	B	B	B	H	B	B	B	H	H	H	H	B	B	B	H	B	B	B	H	B	H	H	H	A	B
M814	1	92.479735	H	B	H	B	H	B	B	B	B	B	H	H	H	B	H	H	A	A	A	B	B	H	B	B	B	H	B	B	B	H	H	H	H	B	B	B	H	B	B	B	H	B	H	H	H	A	B
M815	1	92.49522	H	B	H	B	H	B	B	B	B	B	H	H	H	B	H	H	A	A	A	B	B	H	B	B	B	H	B	B	B	H	H	H	H	B	B	B	H	B	B	B	H	B	H	H	H	A	B
M816	1	92.54392	H	B	H	B	H	B	B	B	B	B	H	H	H	B	H	H	A	A	A	B	B	H	B	B	B	H	B	B	B	H	H	H	H	B	B	B	H	B	B	B	H	B	H	H	H	A	B
M817	1	92.606045	H	B	H	B	H	B	B	B	B	B	H	H	H	B	H	H	A	A	A	B	B	H	B	B	B	H	B	B	B	H	H	H	H	B	B	B	H	B	B	B	H	B	H	H	H	A	B
M818	1	92.619949	H	B	H	B	H	B	B	B	B	B	H	H	H	B	H	H	A	A	A	B	B	H	B	B	B	H	B	B	B	H	H	H	H	B	B	B	H	B	B	B	H	B	H	H	H	A	B
M819	1	92.68608	H	B	H	B	H	B	B	B	B	B	H	H	H	B	H	H	A	A	A	B	B	H	B	B	B	H	B	B	B	H	H	H	H	B	B	B	H	B	B	B	H	B	H	H	H	A	B
M820	1	92.721876	H	B	H	B	H	B	B	B	B	B	H	H	H	B	H	H	A	A	A	B	B	H	B	B	B	H	B	B	B	H	H	H	H	B	B	B	H	B	B	B	H	B	H	H	H	A	B
M821	1	92.772391	H	B	H	B	H	B	B	B	B	B	H	H	H	B	H	H	A	A	A	B	B	H	B	B	B	H	B	B	B	H	H	H	H	B	B	B	H	B	B	B	H	B	H	H	H	A	B
M822	1	92.801257	H	B	H	B	H	B	B	B	B	B	H	H	H	B	H	H	A	A	A	B	B	H	B	B	B	H	B	B	B	H	H	H	H	B	B	B	H	B	B	B	H	B	H	H	H	A	B
M823	1	92.832173	H	B	H	B	H	B	B	B	B	B	H	H	H	B	H	H	A	A	A	B	B	H	B	B	B	H	B	B	B	H	H	H	H	B	B	B	H	B	B	B	H	B	H	H	H	A	B
M824	1	92.900106	H	B	H	B	H	B	B	B	B	B	H	H	H	B	H	H	A	A	A	B	B	H	B	B	B	H	B	B	B	H	H	H	H	B	B	B	H	B	B	B	H	B	H	H	H	A	B
M825	1	92.933982	H	B	H	B	H	B	B	B	B	B	H	H	H	B	H	H	A	A	A	B	B	H	B	B	B	H	B	B	B	H	H	H	H	B	B	B	H	B	B	B	H	B	H	H	H	A	B
M826	1	92.939675	H	B	H	B	H	B	B	B	B	B	H	H	H	B	H	H	A	A	A	B	B	H	B	B	B	H	B	B	B	H	H	H	H	B	B	B	H	B	B	B	H	B	H	H	H	A	B
M827	1	92.947509	H	B	H	B	H	B	B	B	B	B	H	H	H	B	H	H	A	A	A	B	B	H	B	B	B	H	B	B	B	H	H	H	H	B	B	B	H	B	B	B	H	B	H	H	H	A	B
M828	1	92.970864	H	B	H	B	H	B	B	B	B	B	H	H	H	B	H	H	A	A	A	B	B	H	B	B	B	H	B	B	B	H	H	H	H	B	B	B	H	B	B	B	H	B	H	H	H	A	B
M829	1	92.9931	H	B	H	B	H	B	B	B	B	B	H	H	H	B	H	H	A	A	A	B	B	H	B	B	B	H	B	B	B	H	H	H	H	B	B	B	H	B	B	B	H	B	H	H	H	A	B
M830	1	92.99438	H	B	H	B	H	B	B	B	B	B	H	H	H	B	H	H	A	A	A	B	B	H	B	B	B	H	B	B	B	H	H	H	H	B	B	B	H	B	B	B	H	B	H	H	H	A	B
M831	1	93.138174	H	B	H	B	H	B	B	B	B	B	H	H	H	B	H	H	A	A	A	B	B	H	B	B	B	H	B	B	B	H	H	H	H	B	B	B	H	B	B	B	H	B	H	H	H	A	B
M832	1	93.220805	H	B	H	B	H	B	B	B	B	B	H	H	H	B	H	H	A	A	A	B	B	H	B	B	B	H	B	B	B	H	H	H	H	B	B	B	H	B	B	B	H	B	H	H	H	A	B
M833	1	93.244143	H	B	H	B	H	B	B	B	B	B	H	H	H	B	H	H	A	A	A	B	B	H	B	B	B	H	B	B	B	H	H	H	H	B	B	B	H	B	B	B	H	B	H	H	H	A	B
M834	1	93.246884	H	B	H	B	H	B	B	B	B	B	H	H	H	B	H	H	A	A	A	B	B	H	B	B	B	H	B	B	B	H	H	H	H	B	B	B	H	B	B	B	H	B	H	H	H	A	B
M835	1	93.326394	H	B	H	B	H	B	B	B	B	B	H	H	H	B	H	H	A	A	A	B	B	H	B	B	B	H	B	B	B	H	H	H	H	B	B	B	H	B	B	B	H	B	H	H	H	A	B
M836	1	93.333966	H	B	H	B	H	B	B	B	B	B	H	H	H	B	H	H	A	A	A	B	B	H	B	B	B	H	B	B	B	H	H	H	H	B	B	B	H	B	B	B	H	B	H	H	H	A	B
M837	1	93.342862	H	B	H	B	H	B	B	B	B	B	H	H	H	B	H	H	A	A	A	B	B	H	B	B	B	H	B	B	B	H	H	H	H	B	B	B	H	B	B	B	H	B	H	H	H	A	B
M838	1	93.37563	H	B	H	B	H	B	B	B	B	B	H	H	H	B	H	H	A	A	A	B	B	H	B	B	B	H	B	B	B	H	H	H	H	B	B	B	H	B	B	B	H	B	H	H	H	A	B
M839	1	93.420835	H	B	H	B	H	B	B	B	B	B	H	H	H	B	H	H	A	A	A	B	B	H	B	B	B	H	B	B	B	H	H	H	H	B	B	B	H	B	B	B	H	B	H	H	H	A	B
M840	1	93.424503	H	B	H	B	H	B	B	B	B	B	H	H	H	B	H	H	A	A	A	B	B	H	B	B	B	H	B	B	B	H	H	H	H	B	B	B	H	B	B	B	H	B	H	H	H	A	B
M841	1	93.480153	H	B	H	B	H	B	B	B	B	B	H	H	H	B	H	H	A	A	A	B	B	H	B	B	B	H	B	B	B	H	H	H	H	B	B	B	H	B	B	B	H	B	H	H	H	A	B
M842	1	93.483105	H	B	H	B	H	B	B	B	B	B	H	H	H	B	H	H	A	A	A	B	B	H	B	B	B	H	B	B	B	H	H	H	H	B	B	B	H	B	B	B	H	B	H	H	H	A	B
M843	1	93.502368	H	B	H	B	H	B	B	B	B	B	H	H	H	B	H	H	A	A	A	B	B	H	B	B	B	H	B	B	B	H	H	H	H	B	B	B	H	B	B	B	H	B	H	H	H	A	B
M844	1	93.539421	H	B	H	B	H	B	B	B	B	B	H	H	H	B	H	H	A	A	A	B	B	H	B	B	B	H	B	B	B	H	H	H	H	B	B	B	H	B	B	B	H	B	H	H	H	A	B
M845	1	93.571414	H	B	H	B	H	B	B	B	B	B	H	H	H	B	H	H	A	A	A	B	B	H	B	B	B	H	B	B	B	H	H	H	H	B	B	B	H	B	B	B	H	B	H	H	H	A	B
M846	1	93.612401	H	B	H	B	H	B	B	B	B	B	H	H	H	B	H	H	A	A	A	B	B	H	B	B	B	H	B	B	B	H	H	H	H	B	B	B	H	B	B	B	H	B	H	H	H	A	B
M847	1	93.660463	H	B	H	B	H	NC	B	B	B	B	H	H	H	B	H	H	A	A	A	B	B	H	B	B	B	H	B	B	B	H	H	H	H	B	B	B	H	B	B	B	H	B	H	H	H	A	B
M848	1	93.704524	H	B	H	B	H	B	B	B	B	B	H	H	H	B	H	H	A	A	A	B	B	H	B	B	B	H	B	B	B	H	H	H	H	B	B	B	H	B	B	B	H	B	H	H	H	A	B
M849	1	93.737142	H	B	H	B	H	B	B	B	B	B	H	H	H	B	H	H	A	A	A	B	B	H	B	B	B	H	B	B	B	H	H	H	H	B	B	B	H	B	B	B	H	B	H	H	H	A	B
M850	1	93.826661	H	B	H	B	H	B	B	B	B	B	H	H	H	B	H	H	A	A	A	B	B	H	B	B	B	H	B	B	B	H	H	H	H	B	B	B	H	B	B	B	H	B	H	H	H	A	B
M851	1	93.834468	H	B	H	B	H	B	B	B	B	B	H	H	H	B	H	H	A	A	A	B	B	H	B	B	B	H	B	B	B	H	H	H	H	B	B	B	H	B	B	B	H	B	H	H	H	A	B
M852	1	93.856281	H	B	H	B	H	B	B	B	B	B	H	H	H	B	H	H	A	A	A	B	B	H	B	B	B	H	B	B	B	H	H	H	H	B	B	B	H	B	B	B	H	B	H	H	H	A	B
M853	1	93.883646	H	B	H	B	H	B	B	B	B	B	H	H	H	B	H	H	A	A	A	B	B	H	B	B	B	H	B	B	B	H	H	H	H	B	B	B	H	B	B	B	H	B	H	H	H	A	B
M854	1	93.900872	H	B	H	B	H	B	B	B	B	B	H	H	H	B	H	H	A	A	A	B	B	H	B	B	B	H	B	B	B	H	H	H	H	B	B	B	H	B	B	B	H	B	H	H	H	A	B
M855	1	93.916627	H	B	H	B	H	B	B	B	B	B	H	H	H	B	H	H	A	A	A	B	B	H	B	B	B	H	B	B	B	H	H	H	H	B	B	B	H	B	B	B	H	B	H	H	H	A	B
M856	1	93.930716	H	B	H	B	H	B	B	B	B	B	H	H	H	B	H	H	A	NC	A	B	B	H	B	B	B	H	B	B	B	H	H	H	H	B	B	B	H	B	B	B	H	B	H	H	H	NC	B
M857	1	93.976009	H	B	H	B	H	B	B	B	B	B	H	H	H	B	H	H	A	A	A	B	B	H	B	B	B	H	B	B	B	H	H	H	H	B	B	B	H	B	B	B	H	B	H	H	H	A	B
M858	1	94.07336	H	B	H	B	H	B	B	B	B	B	H	H	H	B	H	H	A	A	A	B	B	H	B	B	B	H	B	B	B	H	H	H	H	B	B	B	H	B	B	B	H	B	H	H	H	A	B
M859	1	94.153678	H	B	H	B	H	B	B	B	B	B	H	H	H	B	H	H	A	A	A	B	B	H	B	B	B	H	B	B	B	H	H	H	H	B	B	B	H	B	B	B	H	B	H	H	H	A	B
M860	1	94.17953	H	B	H	B	H	B	B	B	B	B	H	H	H	B	H	H	A	A	A	B	B	H	B	B	B	H	B	B	B	H	H	H	H	B	B	B	H	B	B	B	H	B	H	H	H	A	B
M861	1	94.191807	H	B	H	B	H	B	B	B	B	B	H	H	H	B	H	H	A	A	A	B	B	H	B	B	B	H	B	B	B	H	H	H	H	B	B	B	H	B	B	B	H	B	H	H	H	A	B
M862	1	94.220523	H	B	H	B	H	B	B	B	B	B	H	H	H	B	H	H	A	A	A	B	B	H	B	B	B	H	B	B	B	H	H	H	H	B	B	B	H	B	B	B	H	B	H	H	H	A	B
M863	1	94.223838	H	B	H	B	H	B	B	B	B	B	H	H	H	B	H	H	A	A	A	B	B	H	B	B	B	H	B	B	B	H	H	H	H	B	B	B	H	B	B	B	H	B	H	H	H	A	B
M864	1	94.236505	H	B	H	B	H	B	B	B	B	B	H	H	H	B	H	H	A	A	A	B	B	H	B	B	B	H	B	B	B	H	H	H	H	B	B	B	H	B	B	B	H	B	H	H	H	A	B
M865	1	94.26985	H	B	H	B	H	B	B	B	B	B	H	H	H	B	H	H	A	A	A	B	B	H	B	B	B	H	B	B	B	H	H	H	H	B	B	B	H	B	B	B	H	B	H	H	H	A	B
M866	1	94.334174	H	B	H	B	H	B	B	B	B	B	H	H	H	B	H	H	A	A	A	B	B	H	B	B	B	H	B	B	B	H	H	H	H	B	B	B	H	B	B	B	H	B	H	H	H	A	B
M867	1	94.349703	H	B	H	B	H	B	B	B	B	B	H	H	H	B	H	H	A	A	A	B	B	H	B	B	B	H	B	B	B	H	H	H	H	B	B	B	H	B	B	B	H	B	H	H	H	A	B
M868	1	94.89983	H	B	H	B	H	B	B	B	B	B	H	H	H	B	H	H	A	A	A	B	B	H	B	B	B	H	B	B	B	H	H	H	H	B	B	B	H	B	B	B	H	B	H	H	H	A	B
M869	1	94.921736	H	B	H	B	H	B	B	B	B	B	H	H	H	B	H	H	A	A	A	B	B	H	B	B	B	H	B	B	B	H	H	H	H	B	B	B	H	B	B	B	H	B	H	H	H	A	B
M870	1	94.924336	H	B	H	B	H	B	B	B	B	B	H	H	H	B	H	H	A	A	A	B	B	H	B	B	B	H	B	B	B	H	H	H	H	B	B	B	H	B	B	B	H	B	H	H	H	A	B
M871	1	94.938972	H	B	H	B	H	B	B	B	B	B	H	H	H	B	H	H	A	A	A	B	B	H	B	B	B	H	B	B	B	H	H	H	H	B	B	B	H	B	B	B	H	B	H	H	H	A	B
M872	1	94.973911	H	B	H	B	H	B	B	B	B	B	H	H	H	B	H	H	A	A	A	B	B	H	B	B	B	H	B	B	B	H	H	H	H	B	B	B	H	B	B	B	H	B	H	H	H	A	B
M873	1	94.991692	H	B	H	B	H	B	B	B	B	B	H	H	H	B	H	H	A	A	A	B	B	H	B	B	B	H	B	B	B	H	H	H	H	B	B	B	H	B	B	B	H	B	H	H	H	A	B
M874	1	94.995339	H	B	H	B	H	B	B	B	B	B	H	H	H	B	H	H	A	A	A	B	B	H	B	B	B	H	B	B	B	H	H	H	H	B	B	B	H	B	B	B	H	B	H	H	H	A	B
M875	1	95.638996	H	B	H	B	H	B	B	B	B	B	H	H	H	B	H	H	A	A	A	B	B	H	B	B	B	H	B	B	B	H	H	H	H	B	B	B	H	B	B	B	H	B	H	H	H	A	B
M876	1	95.641786	H	B	H	B	H	B	B	B	B	B	H	H	H	B	H	H	A	A	A	B	B	H	B	B	B	H	B	B	B	H	H	H	H	B	B	B	H	B	B	B	H	B	H	H	H	A	B
M877	1	95.687017	H	B	H	B	H	B	B	B	B	B	H	H	H	B	H	H	A	A	A	B	B	H	B	B	B	H	B	B	B	H	H	H	H	B	B	B	H	B	B	B	H	B	H	H	H	A	B
M878	1	95.724741	H	B	H	B	H	B	B	B	B	B	H	H	H	B	H	H	A	A	A	B	B	H	B	B	B	H	B	B	B	H	H	H	H	B	B	B	H	B	B	B	H	B	H	H	H	A	B
M879	1	97.082862	H	B	H	B	H	B	B	B	B	B	H	H	H	B	H	H	A	A	A	B	B	H	B	B	B	H	B	B	B	H	H	H	H	B	B	B	H	B	B	B	H	B	H	H	H	A	B
M880	1	97.143851	H	B	H	B	H	B	B	B	B	B	H	H	H	B	H	H	A	A	A	B	B	H	B	B	B	H	B	B	B	H	H	H	H	B	B	B	H	B	B	B	H	B	H	H	H	A	B
M881	1	97.377115	H	B	H	B	H	B	B	B	B	B	H	H	H	B	H	H	A	A	A	B	B	H	B	B	B	H	B	B	B	H	H	H	H	B	B	B	H	B	B	B	H	B	H	H	H	A	B
M882	1	97.459922	H	B	H	B	H	B	B	B	B	B	H	H	H	B	H	H	A	A	A	B	B	H	B	B	B	H	B	B	B	H	H	H	H	B	B	B	H	B	B	B	H	B	H	H	H	A	B
M883	1	97.704238	H	B	H	B	H	B	B	B	B	B	H	H	H	B	H	H	A	A	A	B	B	H	B	B	B	H	B	B	B	H	H	H	H	B	B	B	H	B	B	B	H	B	H	H	H	A	B
M884	1	98.134927	H	B	H	B	H	B	B	B	B	B	H	H	H	B	H	H	A	A	A	B	B	H	B	B	B	H	B	B	B	H	H	H	H	B	B	B	H	B	B	B	H	B	H	H	H	A	B
M885	1	98.279784	H	B	H	B	H	B	B	B	B	B	H	H	H	B	H	H	A	A	A	B	B	H	B	B	B	H	B	NC	B	H	H	H	H	B	B	B	H	B	B	B	H	B	H	H	H	A	B
M886	1	98.416728	H	B	H	B	H	B	B	B	B	B	H	H	H	B	H	H	A	A	A	B	B	H	B	B	B	H	B	B	B	H	H	H	H	B	B	B	H	B	B	B	H	B	H	H	H	A	B
M887	1	98.610806	H	B	H	B	H	B	B	B	B	B	H	H	H	B	H	H	A	A	A	B	B	H	B	B	B	H	B	B	B	H	H	H	H	B	B	B	H	B	B	B	H	B	H	H	H	A	B
M888	1	98.628129	H	B	H	B	H	B	B	B	B	B	H	H	H	B	H	H	A	A	A	B	B	H	B	B	B	H	B	B	B	H	H	H	H	B	B	B	H	B	B	B	H	B	H	H	H	A	B
M889	1	99.040804	H	B	H	B	H	B	B	B	B	B	H	H	H	B	H	H	A	A	A	B	B	H	B	B	B	H	B	B	B	H	H	H	H	B	B	B	H	B	B	B	H	B	H	H	H	A	B
M890	1	99.523334	H	B	H	B	H	B	B	B	B	B	H	H	H	B	H	H	A	A	A	B	B	H	B	B	B	H	B	B	B	H	H	H	H	B	B	B	H	B	B	B	H	B	H	H	H	A	B
M891	1	99.672679	H	B	H	B	H	B	B	B	B	B	H	H	H	B	H	H	A	A	A	B	B	H	B	B	B	H	B	B	B	H	H	H	H	B	B	B	H	B	B	B	H	B	H	H	H	A	B
M893	1	101.610208	H	B	H	B	H	B	B	B	B	B	H	H	H	B	H	H	A	A	A	B	B	H	B	B	B	H	B	B	B	H	H	H	H	B	B	B	H	B	B	B	H	B	H	H	H	A	B
M894	1	101.677944	H	B	H	B	H	B	B	B	B	B	H	H	H	B	H	H	A	A	A	B	B	H	B	B	B	H	B	B	B	H	H	H	H	B	B	B	H	B	B	B	H	B	H	H	H	A	B
M895	1	101.985377	H	B	H	B	H	B	B	B	B	B	H	H	H	B	H	H	A	A	A	B	B	H	B	B	B	H	B	B	B	H	H	H	H	B	B	B	H	B	B	B	H	B	H	H	H	A	B
M896	1	102.286984	H	B	H	B	H	B	B	B	B	B	H	H	H	B	H	H	A	A	A	B	B	H	B	B	B	H	B	B	B	H	H	H	H	B	B	B	H	B	B	B	H	B	H	H	H	A	B
M897	1	102.375478	H	B	H	B	H	B	B	B	B	B	H	H	H	B	H	H	A	A	A	B	B	H	B	B	B	H	B	B	B	H	H	H	H	B	B	B	H	B	B	B	H	B	H	H	H	A	B
M898	1	102.467951	H	B	H	B	H	B	B	B	B	B	H	H	H	B	H	H	A	A	A	B	B	H	B	B	B	H	B	B	B	H	H	H	H	B	B	B	H	B	B	B	H	B	H	H	H	A	B
M899	1	102.593818	H	B	H	B	H	B	B	B	B	B	H	H	H	B	H	H	A	A	A	B	B	H	B	B	B	H	B	B	B	H	H	H	H	B	B	B	H	B	B	B	H	B	H	H	H	A	B
M900	1	103.060834	H	B	H	B	H	B	B	B	B	B	H	H	H	B	H	H	A	A	A	B	B	H	B	B	B	H	B	B	B	H	H	H	H	B	B	B	H	B	B	B	H	B	H	H	H	A	B
M901	1	103.308319	H	B	H	B	H	B	B	B	B	B	H	H	H	B	H	H	A	A	A	B	B	H	B	B	B	H	B	B	B	H	H	H	H	B	B	B	H	B	B	B	H	B	H	H	H	A	B
M902	1	103.335715	H	B	H	B	H	B	B	B	B	B	H	H	H	B	H	H	A	A	A	B	B	H	B	B	B	H	B	B	B	H	H	H	H	B	B	B	H	B	B	B	H	B	H	H	H	A	B
M903	1	103.71579	H	B	H	B	H	B	B	B	B	B	H	H	H	B	H	H	A	A	A	B	B	H	B	B	B	H	B	B	B	H	H	H	H	B	B	B	H	B	B	B	H	B	H	H	H	A	B
M904	1	103.846195	H	B	H	B	H	B	B	B	B	B	H	H	H	B	H	H	A	A	A	B	B	H	B	B	B	H	B	B	B	H	H	H	H	B	B	B	H	B	B	B	H	B	H	H	H	A	B
M905	1	103.939565	H	B	H	B	H	B	B	B	B	B	H	H	H	B	H	H	A	A	A	B	B	H	B	B	B	H	B	B	B	H	H	H	H	B	B	B	H	B	B	B	H	B	H	H	H	A	B
M906	1	104.951324	H	B	H	B	H	B	B	B	B	B	H	H	H	B	H	H	A	A	A	B	B	H	B	B	B	H	B	B	B	H	H	H	H	B	B	B	H	B	B	B	H	B	H	H	H	A	B
M907	1	105.020106	H	B	H	B	H	B	B	B	B	B	H	H	H	B	H	H	A	A	A	B	B	H	B	B	B	H	B	B	B	H	H	H	H	B	B	B	H	B	B	B	H	B	H	H	H	A	B
M908	1	105.738548	H	B	H	B	H	B	B	B	B	B	H	H	H	B	H	H	A	A	A	B	B	H	B	B	B	H	B	B	B	H	H	H	H	B	B	B	H	B	B	B	H	B	H	H	H	A	B
M909	1	106.088846	H	B	H	B	H	B	B	B	B	B	H	H	H	B	H	H	A	A	A	B	B	H	B	B	B	H	B	B	B	H	H	H	H	B	B	B	H	B	B	B	H	B	H	H	H	A	B
M910	1	106.179077	H	B	H	B	H	B	B	B	B	B	H	H	H	B	H	H	A	A	A	B	B	H	B	B	B	H	B	B	B	H	H	H	H	B	B	B	H	B	B	B	H	B	H	H	H	A	B
M911	1	106.21652	H	B	H	B	H	B	B	B	B	B	H	H	H	B	H	H	A	A	A	B	B	H	B	B	B	H	B	B	B	H	H	H	H	B	B	B	H	B	B	B	H	B	H	H	H	A	B
M912	1	106.36289	H	B	H	B	H	B	B	B	B	B	H	H	H	B	H	H	A	A	A	B	B	H	B	B	B	H	B	B	B	H	H	H	H	B	B	B	H	B	B	B	H	B	H	H	H	A	B
M913	1	106.443473	H	B	H	B	H	B	B	B	B	B	H	H	H	B	H	H	A	A	A	B	B	H	B	B	B	H	B	B	B	H	H	H	H	B	B	B	H	B	B	B	H	B	H	H	H	A	B
M914	1	106.700094	H	B	H	B	H	B	B	B	B	B	H	H	H	B	H	H	A	A	A	B	B	H	B	B	B	H	B	B	B	H	H	H	H	B	B	B	H	B	B	B	H	B	H	H	H	A	B
M915	1	106.713426	H	B	H	B	H	B	B	B	B	B	H	H	H	B	H	H	A	A	A	B	B	H	B	B	B	H	B	B	B	H	H	H	H	B	B	B	H	B	B	B	H	B	H	H	H	A	B
M916	1	106.77346	H	B	H	B	H	B	B	B	B	B	H	H	H	B	H	H	A	A	A	B	B	H	B	B	B	H	B	B	B	H	H	H	H	B	B	B	H	B	B	B	H	B	H	H	H	A	B
M917	1	106.837479	H	B	H	B	H	B	B	B	B	B	H	H	H	B	H	H	A	A	A	B	B	H	B	B	B	H	B	B	B	H	H	H	H	B	B	B	H	B	B	B	H	B	H	H	H	A	B
M918	1	106.970971	H	B	H	B	H	B	B	B	B	B	H	H	H	B	H	H	A	A	A	B	B	H	B	B	B	H	B	B	B	H	H	H	H	B	B	B	H	B	B	B	H	B	H	H	H	A	B
M919	1	107.004217	H	B	H	B	H	B	B	B	B	B	H	H	H	B	H	H	A	A	A	B	B	H	B	B	B	H	B	B	B	H	H	H	H	B	B	B	H	B	B	B	H	B	H	H	H	A	B
M920	1	107.017237	H	B	H	B	H	B	B	B	B	B	H	H	H	B	H	H	A	A	A	B	B	H	B	B	B	H	B	B	B	H	H	H	H	B	B	B	H	B	B	B	H	B	H	H	H	A	B
M921	1	107.085574	H	B	H	B	H	B	B	B	B	B	H	H	H	B	H	H	A	A	A	B	B	H	B	B	B	H	B	B	B	H	H	H	H	B	B	B	H	B	B	B	H	B	H	H	H	A	B
M922	1	107.157209	H	B	H	B	H	B	B	B	B	B	H	H	H	B	H	H	A	A	A	B	B	H	B	B	B	H	B	B	B	H	H	H	H	B	B	B	H	B	B	B	H	B	H	H	H	A	B
M923	1	107.279671	H	B	H	B	H	NC	B	B	B	NC	H	H	H	B	H	H	A	NC	A	B	B	H	B	B	B	H	B	B	B	H	H	H	H	B	NC	B	H	B	B	B	H	B	H	H	H	A	B
M924	1	107.299748	H	B	H	B	H	B	B	B	B	B	H	H	H	B	H	H	A	A	A	B	B	H	B	B	B	H	B	B	B	H	H	H	H	B	B	B	H	B	B	B	H	B	H	H	H	A	B
M925	1	107.414374	H	B	H	B	H	B	B	B	B	B	H	H	H	B	H	H	A	NC	A	B	B	H	B	B	B	H	B	B	B	H	H	H	H	B	B	B	H	B	B	B	H	B	H	H	H	A	B
M926	1	107.479761	H	B	H	B	H	B	B	B	B	B	H	H	H	B	H	H	A	A	A	B	B	H	B	B	B	H	B	B	B	H	H	H	H	B	B	B	H	B	B	B	H	B	H	H	H	A	B
M927	1	107.54727	H	B	H	B	H	B	B	B	B	B	H	H	H	B	H	H	A	A	A	B	B	H	B	B	B	H	B	B	B	H	H	H	H	B	B	B	H	B	B	B	H	B	H	H	H	A	B
M928	1	107.566804	H	B	H	B	H	B	B	B	B	B	H	H	H	B	H	H	A	A	A	B	B	H	B	B	B	H	B	B	B	H	H	H	H	B	B	B	H	B	B	B	H	B	H	H	H	A	B
M929	1	107.616207	H	B	H	B	H	B	B	B	B	B	H	H	H	B	H	H	A	A	A	B	B	H	B	B	B	H	B	B	B	H	H	H	H	B	B	B	H	B	B	B	H	B	H	H	H	A	B
M930	1	107.761498	H	B	H	B	H	B	B	B	B	B	H	H	H	B	H	H	A	A	A	B	B	H	B	B	B	H	B	B	B	H	H	H	H	B	B	B	H	B	B	B	H	B	H	H	H	A	B
M931	1	107.762205	H	B	H	B	H	B	B	B	B	B	H	H	H	B	H	H	A	A	A	B	B	H	B	B	B	H	B	B	B	H	H	H	H	B	B	B	H	B	B	B	H	B	H	H	H	A	B
M932	1	107.788719	H	B	H	B	H	B	B	B	B	B	H	H	H	B	H	H	A	A	A	B	B	H	B	B	B	H	B	B	B	H	H	H	H	B	B	B	H	B	B	B	H	B	H	H	H	A	B
M933	1	107.807861	H	B	H	B	H	B	B	B	B	B	H	H	H	B	H	H	A	A	A	B	B	H	B	B	B	H	B	B	B	H	H	H	H	B	B	B	H	B	B	B	H	B	H	H	H	A	B
M934	1	107.886138	H	B	H	B	H	B	B	B	B	B	H	H	H	B	H	H	A	A	A	B	B	H	B	B	B	H	B	B	B	H	H	H	H	B	B	B	H	B	B	B	H	B	H	H	H	A	B
M936	1	108.206235	H	B	H	B	H	B	B	B	B	B	H	H	H	B	H	H	A	A	A	B	B	H	B	B	B	H	B	B	B	H	H	H	H	B	B	B	H	B	B	B	H	B	H	H	H	A	B
M937	1	108.2196	H	B	H	B	H	B	B	B	B	B	H	H	H	B	H	H	A	A	A	B	B	H	B	B	B	H	B	B	B	H	H	H	H	B	B	B	H	B	B	B	H	B	H	H	H	A	B
M938	1	108.241339	H	B	H	B	H	B	B	B	B	B	H	H	H	B	H	H	A	A	A	B	B	H	B	B	B	H	B	B	B	H	H	H	H	B	B	B	H	B	B	B	H	B	H	H	H	A	B
M939	1	108.309137	H	B	H	B	H	B	B	B	B	B	H	H	H	B	H	H	A	A	A	B	B	H	B	B	B	H	B	B	B	H	H	H	H	B	B	B	H	B	B	B	H	B	H	H	H	A	B
M940	1	108.575844	H	B	H	B	H	B	B	B	B	B	H	H	H	B	H	H	A	A	A	B	B	H	B	B	B	H	B	B	B	H	H	H	H	B	B	B	H	B	B	B	H	B	H	H	H	A	B
M941	1	108.626097	H	B	H	B	H	B	B	B	B	B	H	H	H	B	H	H	A	A	A	B	B	H	B	B	B	H	B	B	B	H	H	H	H	B	B	B	H	B	B	B	H	B	H	H	H	A	B
M942	1	108.645407	H	B	H	B	H	B	B	B	B	B	H	H	H	B	H	H	A	A	A	B	B	H	B	B	B	H	B	B	B	H	H	H	H	B	B	B	H	B	B	B	H	B	H	H	H	A	B
M943	1	108.645491	H	B	H	B	H	B	B	B	B	B	H	H	H	B	H	H	A	A	A	B	B	H	B	B	B	H	B	B	B	H	H	H	H	B	B	B	H	B	B	B	H	B	H	H	H	A	B
M944	1	108.731942	H	B	H	B	H	B	B	B	B	B	H	H	H	B	H	H	A	A	A	B	B	H	B	B	B	H	B	B	B	H	H	H	H	B	B	B	H	B	B	B	H	B	H	H	H	A	B
M945	1	108.945763	H	B	H	B	H	B	B	B	B	B	H	H	H	B	H	H	A	A	A	B	B	H	B	B	B	H	B	B	B	H	H	H	H	B	B	B	H	B	B	B	H	B	H	H	H	A	B
M946	1	108.977433	H	B	H	B	H	B	B	B	B	B	H	H	H	B	H	H	A	A	A	B	B	H	B	B	B	H	B	B	B	H	H	H	H	B	B	B	H	B	B	B	H	B	H	H	H	A	B
M947	1	109.18426	H	B	H	B	H	B	B	B	B	B	H	H	H	B	H	H	A	A	A	B	B	H	B	B	B	H	B	B	B	H	H	H	H	B	B	B	H	B	B	B	H	B	H	H	H	A	B
M948	1	109.388938	H	B	H	B	H	B	B	B	B	B	H	H	H	B	H	H	A	A	A	B	B	H	B	B	B	H	B	B	B	H	H	H	H	B	B	B	H	B	B	B	H	B	H	H	H	A	B
M949	1	109.42679	H	B	H	B	H	B	B	B	B	B	H	H	H	B	H	H	A	A	A	B	B	H	B	B	B	H	B	B	B	H	H	H	H	B	B	B	H	B	B	B	H	B	H	H	H	A	B
M950	1	109.611712	H	B	H	B	H	B	B	B	B	B	H	H	H	B	H	H	A	A	A	B	B	H	B	B	B	H	B	B	B	H	H	H	H	B	B	B	H	B	B	B	H	B	H	H	H	A	B
M951	1	109.675827	H	B	H	B	H	B	B	B	B	B	H	H	H	B	H	H	A	A	A	B	B	H	B	B	B	H	B	B	B	H	H	H	H	B	B	B	H	B	B	B	H	B	H	H	H	A	B
M952	1	109.678471	H	B	H	B	H	B	B	B	B	B	H	H	H	B	H	H	A	A	A	B	B	H	B	B	B	H	B	B	B	H	H	H	H	B	B	B	H	B	B	B	H	B	H	H	H	A	B
M953	1	109.879687	H	B	H	B	H	B	B	B	B	B	H	H	H	B	H	H	A	A	A	B	B	H	B	B	B	H	B	B	B	H	H	H	H	B	B	B	H	B	B	B	H	B	H	H	H	A	B
M954	1	109.941841	H	B	H	B	H	B	B	B	B	B	H	H	H	B	H	H	A	A	A	B	B	H	B	B	B	H	B	B	B	H	H	H	H	B	B	B	H	B	B	B	H	B	H	H	H	A	B
M955	1	109.95416	H	B	H	B	H	B	B	B	B	B	H	H	H	B	H	H	A	A	A	B	B	H	B	B	B	H	B	B	B	H	H	H	H	B	B	B	H	B	B	B	H	B	H	H	H	A	B
M956	1	110.064287	H	B	H	B	H	B	B	B	B	B	H	H	H	B	H	H	A	A	A	B	B	H	B	B	B	H	B	B	B	H	H	H	H	B	B	B	H	B	B	B	H	B	H	H	H	A	B
M957	1	110.109047	H	B	H	B	H	B	B	B	B	B	H	H	H	B	H	H	A	A	A	B	B	H	B	B	B	H	B	B	B	H	H	H	H	B	B	B	H	B	B	B	H	B	H	H	H	A	B
M958	1	110.243166	H	B	H	B	H	B	B	B	B	B	H	H	H	B	H	H	A	A	A	B	B	H	B	B	B	H	B	B	B	H	H	H	H	B	B	B	H	B	B	B	H	B	H	H	H	A	B
M959	1	110.260942	H	B	H	B	H	B	B	B	B	B	H	H	H	B	H	H	A	A	A	B	B	H	B	B	B	H	B	B	B	H	H	H	H	B	B	B	H	B	B	B	H	B	H	H	H	A	B
M960	1	110.353656	H	B	H	B	H	B	B	B	B	B	H	H	H	B	H	H	A	A	A	B	B	H	B	B	B	H	B	B	B	H	H	H	H	B	B	B	H	B	B	B	H	B	H	H	H	A	B
M961	1	110.406781	H	B	H	B	H	B	B	B	B	B	H	H	H	B	H	H	A	A	A	B	B	H	B	B	B	H	B	B	B	H	H	H	H	B	B	B	H	B	B	B	H	B	H	H	H	A	B
M962	1	110.568306	H	B	H	B	H	B	B	B	B	B	H	H	H	B	H	H	A	A	A	B	B	H	B	B	B	H	B	B	B	H	H	H	H	B	B	B	H	B	B	B	H	B	H	H	H	A	B
M963	1	110.721103	H	B	H	B	H	B	B	B	B	B	H	H	H	B	H	H	A	A	A	B	B	H	B	B	B	H	B	B	B	H	H	H	H	B	B	B	H	B	B	B	H	B	H	H	H	A	B
M964	1	118.080187	H	B	H	B	H	B	B	B	B	B	H	H	H	B	B	H	A	A	A	B	B	H	B	B	B	H	B	B	B	H	H	H	H	B	B	B	H	B	B	B	H	B	H	H	H	A	B
M965	1	118.243747	H	B	H	B	H	B	B	B	B	B	H	H	H	B	B	H	A	A	A	B	B	H	B	B	B	H	B	B	B	H	H	H	H	B	B	B	H	B	B	B	H	B	H	H	H	A	B
M966	1	118.288375	H	B	H	B	H	B	B	B	B	B	H	H	H	B	B	H	A	A	A	B	B	H	B	B	B	H	B	B	B	H	H	H	H	B	B	B	H	B	B	B	H	B	H	H	H	A	B
M967	1	118.419432	H	B	H	B	H	B	B	B	B	B	H	H	H	B	B	H	A	A	A	B	B	H	B	B	B	H	B	B	B	H	H	H	H	B	B	B	H	B	B	B	H	B	H	H	H	A	B
M968	1	118.577498	H	B	H	B	H	B	B	B	B	B	H	H	H	B	B	H	A	A	A	B	B	H	B	B	B	H	B	B	B	H	H	H	H	B	B	B	H	B	B	B	H	B	H	H	H	A	B
M969	1	119.202889	H	B	H	B	H	B	B	B	B	B	H	H	H	B	B	H	A	A	A	B	B	H	B	B	B	H	B	B	B	H	H	H	H	B	B	B	H	B	B	B	H	B	H	H	H	A	B
M970	1	119.340532	H	B	H	B	H	B	B	B	B	B	H	H	H	B	B	H	A	A	A	B	B	H	B	B	B	H	B	B	B	H	H	H	H	B	B	B	H	B	B	B	H	B	H	H	H	A	B
M972	1	119.410924	H	B	H	B	H	B	B	B	B	B	H	H	H	B	B	H	A	A	A	B	B	H	B	B	B	H	B	B	B	H	H	H	H	B	B	B	H	B	B	B	H	B	H	H	H	A	B
M973	1	120.494067	H	B	H	B	H	B	B	B	B	B	H	H	A	B	B	A	A	NC	A	B	B	H	B	B	B	H	B	B	H	H	H	H	H	B	B	B	H	B	B	B	H	B	H	H	H	A	B
M974	1	120.570788	H	B	H	B	H	B	B	B	B	B	H	H	H	B	B	H	A	A	A	B	B	H	B	B	B	H	B	B	B	H	H	H	H	B	B	B	H	B	B	B	H	B	H	H	H	A	B
M975	1	120.612119	H	B	H	B	H	B	B	B	B	B	H	H	H	B	B	H	A	A	A	B	B	H	B	B	B	H	B	B	B	H	H	H	H	B	B	B	H	B	B	B	H	B	H	H	H	A	B
M976	1	121.017491	H	B	H	B	H	B	B	B	B	B	H	H	H	B	B	H	A	A	A	B	B	H	B	B	B	H	B	B	B	H	H	H	H	B	B	B	H	B	B	B	H	B	H	H	H	A	B
M977	1	121.087655	H	B	H	NC	H	B	B	B	B	B	H	H	H	B	B	H	A	A	A	B	B	H	B	B	B	H	B	B	B	H	H	H	H	B	B	B	H	B	B	B	H	B	H	H	H	A	B
M978	1	121.127163	H	B	H	B	H	B	B	B	B	B	H	H	H	B	B	H	A	A	A	B	B	H	B	B	B	H	B	B	B	H	H	H	H	B	B	B	H	B	B	B	H	B	H	H	H	A	B
M979	1	121.153912	H	B	H	B	H	B	B	B	B	B	H	H	H	B	B	H	A	A	A	B	B	H	B	B	B	H	B	B	B	H	H	H	H	B	B	B	H	B	B	B	H	B	H	H	H	A	B
M980	1	125.990055	H	B	H	B	H	B	B	B	B	B	H	H	H	B	B	H	A	A	A	B	B	H	B	B	B	H	B	B	B	H	H	H	H	NC	B	B	H	B	B	B	H	B	H	B	H	A	B
M981	1	132.489807	A	B	H	B	A	B	H	B	H	B	H	H	B	H	B	B	A	A	A	H	B	H	H	H	B	H	B	H	H	H	H	A	A	H	B	H	B	B	B	B	H	B	H	B	H	A	B
M982	1	132.520411	A	B	H	B	A	B	H	B	H	B	H	H	B	H	B	B	A	A	A	H	B	H	H	H	B	H	B	H	H	H	H	A	A	H	B	H	B	B	B	B	H	B	H	B	H	A	B
M983	1	132.707195	A	B	H	B	A	B	H	B	H	B	H	H	B	H	B	B	A	A	A	H	B	H	H	H	B	H	B	H	H	H	H	A	A	H	B	H	B	B	B	B	H	B	H	B	H	A	B
M984	1	132.71986	A	B	H	B	A	B	H	B	H	B	H	H	B	H	B	B	A	A	A	H	B	H	H	H	B	H	B	H	H	H	H	A	NC	H	B	H	B	B	B	B	H	B	H	B	H	A	B
M985	1	132.728853	A	B	H	B	A	B	H	B	H	B	H	H	B	H	B	B	A	A	A	H	B	H	H	H	B	H	B	H	H	H	H	A	A	H	B	H	B	B	B	B	H	B	H	B	H	A	B
M986	1	132.760514	A	B	H	B	A	B	H	B	H	B	H	H	B	H	B	B	A	A	A	H	B	H	H	H	B	H	B	H	H	H	H	A	A	H	B	H	B	B	B	B	H	B	H	B	H	A	B
M987	1	132.774846	A	B	H	B	A	B	H	B	H	B	H	H	B	H	B	B	A	NC	A	H	B	H	H	H	B	H	B	H	H	H	H	A	A	H	B	H	B	B	B	B	H	B	H	B	H	A	B
M988	1	132.813886	A	B	H	B	A	B	H	B	H	B	H	H	B	H	B	B	A	A	A	H	B	H	H	H	B	H	B	H	H	H	H	A	A	H	B	H	B	B	B	B	H	B	H	B	H	A	B
M989	1	133.015849	A	B	H	B	A	B	H	B	H	B	H	H	B	H	B	B	A	A	A	H	B	H	H	H	B	H	B	H	H	H	H	A	A	H	B	H	B	B	B	B	H	B	H	B	H	A	B
M990	1	133.034153	A	B	H	B	A	B	H	B	H	B	H	H	B	H	B	B	A	A	A	H	B	H	H	H	B	H	B	H	H	H	H	A	A	H	B	H	B	B	B	B	H	B	H	B	H	A	B
M991	1	133.1012	A	B	H	B	A	B	H	B	H	B	H	H	B	H	B	B	A	A	A	H	B	H	H	H	B	H	B	H	H	H	H	A	A	H	B	H	B	B	B	B	H	B	H	B	H	A	B
M992	1	133.156934	A	B	H	B	A	B	H	B	H	B	H	H	B	H	B	B	A	A	A	H	B	H	H	H	B	H	B	H	H	H	H	A	A	H	B	H	B	B	B	B	H	B	H	B	H	A	B
M993	1	133.194736	A	B	H	B	A	B	H	B	H	B	H	H	B	H	B	B	A	A	A	H	B	H	H	H	B	H	B	H	H	H	H	A	A	H	B	H	B	B	B	B	H	B	H	B	H	A	B
M994	1	133.205866	A	B	H	B	A	NC	H	B	H	B	H	H	B	H	B	B	A	A	A	H	B	H	H	H	B	H	B	H	H	H	H	A	A	H	B	H	B	B	B	B	H	B	H	B	H	A	B
M995	1	133.227127	A	B	H	B	A	B	H	B	H	B	H	H	B	H	B	B	A	A	A	H	B	H	H	H	B	H	B	H	H	H	H	A	A	H	B	H	B	B	B	B	H	B	H	B	H	A	B
M996	1	133.394071	A	B	H	B	A	B	H	B	H	B	H	H	B	H	B	B	A	A	A	H	B	H	H	H	B	H	B	H	H	H	H	A	A	H	B	H	B	B	B	B	H	B	H	B	H	A	B
M997	1	133.437894	A	B	H	B	A	B	H	B	H	B	H	H	B	H	B	B	A	A	A	H	B	H	H	H	B	H	B	H	H	H	H	A	A	H	B	H	B	B	B	B	H	B	H	B	H	A	B
M998	1	133.441783	A	B	H	B	A	B	H	B	H	B	H	H	B	H	B	B	A	A	A	H	B	H	H	H	B	H	B	H	H	H	H	A	A	H	B	H	B	B	B	B	H	B	H	B	H	A	B
M999	1	134.48039	A	B	H	B	A	B	H	B	H	B	H	H	B	H	B	B	A	A	A	H	B	H	H	H	B	H	B	H	H	H	H	A	A	H	B	H	B	B	B	B	H	B	H	B	H	A	B
M1000	1	134.524635	A	B	H	B	A	B	H	B	H	B	H	H	B	H	B	B	A	A	A	H	B	H	H	H	B	H	B	H	H	H	H	A	A	H	B	H	B	B	B	B	H	B	H	B	H	A	B
M1001	1	134.725898	A	B	H	B	A	B	H	B	H	B	H	H	B	H	B	B	A	A	A	H	B	H	H	H	B	H	B	H	H	H	H	A	A	H	B	H	B	B	B	B	H	B	H	B	H	A	B
M1002	1	134.759589	A	B	H	B	A	B	H	B	H	B	H	H	B	H	B	B	A	A	A	H	B	H	H	H	B	H	B	H	H	H	H	A	A	H	B	H	B	B	B	B	H	B	H	B	H	A	B
M1003	1	134.852729	A	B	H	B	A	B	H	B	H	B	H	H	B	H	B	B	A	A	A	H	B	H	H	H	B	H	B	H	H	H	H	A	A	H	B	H	B	B	B	B	H	B	H	B	H	A	B
M1004	1	136.568571	A	B	H	B	A	B	H	B	H	B	H	H	B	H	B	B	A	A	A	H	B	H	H	H	B	H	B	H	H	H	H	A	A	H	B	H	B	B	B	B	H	B	H	B	H	A	B
M1005	1	136.691358	A	B	H	B	A	B	H	B	H	B	H	H	B	H	B	B	A	A	A	H	B	H	H	H	B	H	B	H	H	H	H	A	A	H	B	H	B	B	B	B	H	B	H	B	H	A	B
M1006	1	137.883152	A	B	H	B	A	B	H	B	H	B	H	H	B	H	B	B	A	A	A	H	H	H	H	H	B	H	B	H	H	H	H	A	A	H	B	H	B	B	B	B	H	B	H	B	H	A	B
M1007	1	137.914501	A	B	H	B	A	B	H	B	H	B	A	A	B	H	H	B	A	A	A	H	H	H	H	H	B	A	B	H	H	H	H	A	A	H	B	H	B	B	B	B	H	B	A	B	H	A	B
M1008	1	137.936771	A	B	H	B	A	B	H	B	H	B	A	A	B	H	H	B	A	A	A	H	H	H	H	H	B	A	B	H	H	H	H	A	A	H	B	H	B	B	B	B	H	B	A	B	H	A	B
M1009	1	137.984417	A	B	H	B	A	B	H	B	H	B	A	A	B	H	H	B	A	A	A	H	H	H	H	H	B	A	B	H	H	H	H	A	A	H	B	H	B	B	B	B	H	B	A	B	H	A	B
M1010	1	138.055045	A	B	H	B	A	B	H	B	H	B	A	A	B	H	H	B	A	A	A	H	H	H	H	H	B	A	B	H	H	H	H	A	A	H	B	H	B	B	B	B	H	B	A	B	H	A	B
M1011	1	138.064676	A	B	H	B	A	B	H	B	H	B	A	A	B	H	H	B	A	A	A	H	H	H	H	H	B	A	B	H	H	H	H	A	A	H	B	H	B	B	B	B	H	B	A	B	H	A	B
M1012	1	138.095707	A	B	H	B	A	B	H	B	H	B	A	A	B	H	H	B	A	A	A	H	H	H	H	H	B	A	B	H	H	H	H	A	A	H	B	H	B	B	B	B	H	B	A	B	H	A	B
M1013	1	138.14944	A	B	H	B	A	B	H	B	H	B	A	A	B	H	H	B	A	A	A	H	H	H	H	H	B	A	B	H	H	H	H	A	A	H	B	H	B	B	B	B	H	B	A	B	H	A	B
M1014	1	138.162968	A	B	H	B	A	B	H	B	H	B	A	A	B	H	H	B	A	A	A	H	H	H	H	H	B	A	B	H	H	H	H	A	A	H	B	H	B	B	B	B	H	B	A	B	H	A	B
M1015	1	138.201472	A	B	H	B	A	B	H	B	H	B	A	NC	B	H	H	B	A	NC	A	H	H	H	H	H	B	A	B	H	H	H	H	A	A	H	B	H	B	B	B	B	H	B	A	B	H	A	B
M1016	1	138.245346	A	B	H	B	A	B	H	B	H	B	A	A	B	H	H	B	A	A	A	H	H	H	H	H	B	A	B	H	H	H	H	A	A	H	B	H	B	B	B	B	H	B	A	B	H	A	B
M1017	1	138.287707	A	B	H	B	A	B	H	B	H	B	A	A	B	H	H	B	A	A	A	H	H	H	H	H	B	A	B	H	H	H	H	A	A	H	B	H	B	B	B	B	H	B	A	B	H	A	B
M1018	1	138.356692	A	B	H	B	A	B	H	B	H	B	A	A	B	H	H	B	A	A	A	H	H	H	H	NC	B	A	B	H	H	H	H	A	A	H	B	H	B	B	B	B	H	B	A	B	H	A	B
M1019	1	138.376483	A	B	H	B	A	B	H	B	H	B	A	A	B	H	H	B	A	A	A	H	H	H	H	H	B	A	B	H	H	H	H	A	A	H	B	H	B	B	B	B	H	B	A	B	H	A	B
M1020	1	138.394442	A	B	H	B	A	B	H	B	H	B	A	A	B	H	H	B	A	A	A	H	H	H	H	H	B	A	B	H	H	H	H	A	A	H	B	H	B	B	B	B	H	B	A	B	H	A	B
M1021	1	138.397744	A	B	H	B	A	B	H	B	H	B	A	A	B	H	H	B	A	A	A	H	H	H	H	H	B	A	B	H	H	H	H	A	A	H	B	H	B	B	B	B	H	B	A	B	H	A	B
M1022	1	138.449054	A	B	H	B	A	B	H	B	H	B	A	A	B	H	H	B	A	A	A	H	H	H	H	H	B	A	B	H	H	H	H	A	A	H	B	H	B	B	B	B	H	B	A	B	H	A	B
M1024	1	138.483121	A	B	H	B	A	B	H	B	H	B	A	A	B	H	H	B	A	A	A	H	H	H	H	H	B	A	B	H	H	H	H	A	A	H	B	H	B	B	B	B	H	B	A	B	H	A	B
M1025	1	138.562105	A	B	H	B	A	B	H	B	H	B	A	A	B	H	H	B	A	A	A	H	H	H	H	H	B	A	B	H	H	H	H	A	A	H	B	H	B	B	B	B	H	B	A	B	H	A	B
M1026	1	138.613654	A	B	H	B	A	B	H	B	H	B	A	A	B	H	H	B	A	A	A	H	H	H	H	H	B	A	B	H	H	H	H	A	A	H	B	H	B	B	B	B	H	B	A	B	H	A	B
M1027	1	138.645686	A	B	H	B	A	B	H	B	H	B	A	A	B	H	H	B	A	A	A	H	H	H	H	H	B	A	B	H	H	H	H	A	A	H	B	H	B	B	B	B	H	B	A	B	H	A	B
M1028	1	138.687314	A	B	H	B	A	B	H	B	H	B	A	A	B	H	H	B	A	A	A	H	H	H	H	H	B	A	B	H	H	H	H	A	A	H	B	H	B	B	B	B	H	B	A	B	H	A	B
M1029	1	138.73819	A	B	H	B	A	B	H	B	H	B	A	A	B	H	H	B	A	A	A	H	H	H	H	H	B	A	B	H	H	H	H	A	A	H	B	H	B	B	B	B	H	B	A	B	H	A	B
M1030	1	138.766901	A	B	H	B	A	B	H	B	H	B	A	A	B	H	H	B	A	A	A	H	H	H	H	H	B	A	B	H	H	H	H	A	A	H	B	H	B	B	B	B	H	B	A	B	H	A	B
M1031	1	138.770203	A	B	H	B	A	B	H	B	H	B	A	A	B	H	H	B	A	A	A	H	H	H	H	H	B	A	B	H	H	H	H	A	A	H	B	H	B	B	B	B	H	B	A	B	H	A	B
M1032	1	138.779335	A	B	H	B	A	B	H	B	H	B	A	A	B	H	H	B	A	A	A	H	H	H	H	H	B	A	B	H	H	H	H	A	A	H	B	H	B	B	B	B	H	B	A	B	H	A	B
M1033	1	138.810037	A	B	H	B	A	B	H	B	H	B	A	A	B	H	H	B	A	A	A	H	H	H	H	H	B	A	B	H	H	H	H	A	A	H	B	H	B	B	B	B	H	B	A	B	H	A	B
M1034	1	138.867548	A	B	H	B	A	B	H	B	H	B	A	A	B	H	H	B	A	A	A	H	H	H	H	H	B	A	B	H	H	H	H	A	A	H	B	H	B	B	B	B	H	B	A	B	H	A	B
M1035	1	138.948741	A	B	H	B	A	B	H	B	H	B	A	A	B	H	H	B	A	A	A	H	H	H	H	H	B	A	B	H	H	H	H	A	A	H	B	H	B	B	B	B	H	B	A	B	H	A	B
M1036	1	138.973154	A	B	H	B	A	B	H	B	H	B	A	A	B	H	H	B	A	A	A	H	H	H	H	H	B	A	B	H	H	H	H	A	A	H	B	H	B	B	B	B	H	B	A	B	H	A	B
M1037	1	139.102131	A	B	H	B	A	B	H	B	H	B	A	A	B	H	H	B	A	A	A	H	H	H	H	H	B	A	B	H	H	H	H	A	A	H	B	H	B	B	B	B	H	B	A	B	H	A	B
M1038	1	139.197804	A	B	H	B	A	B	H	B	H	B	A	A	B	H	H	B	A	A	A	H	H	H	H	H	B	A	B	H	H	H	H	A	A	H	B	H	B	B	B	B	H	B	A	B	H	A	B
M1039	1	139.22096	A	B	H	B	A	B	H	B	H	B	A	A	B	H	H	B	A	A	A	H	H	H	H	H	B	A	B	H	H	H	H	A	A	H	B	H	B	B	B	B	H	B	A	B	H	A	B
M1040	1	139.233297	A	B	H	B	A	B	H	B	H	B	A	A	B	H	H	B	A	A	A	H	H	H	H	H	B	A	B	H	H	H	H	A	A	H	B	H	B	B	B	B	H	B	A	B	H	A	B
M1041	1	139.26665	A	B	H	B	A	B	H	B	H	B	A	NC	B	H	H	B	A	A	A	H	H	H	H	H	B	A	B	H	H	H	H	A	A	H	B	H	B	B	B	B	H	B	A	B	H	A	B
M1042	1	139.281265	A	B	H	B	A	B	H	B	H	B	A	A	B	H	H	B	A	A	A	H	H	H	H	H	B	A	B	H	H	H	H	A	A	H	B	H	B	B	B	B	H	B	A	B	H	A	B
M1043	1	139.329973	A	B	H	B	A	B	H	B	H	B	A	A	B	H	H	B	A	A	A	H	H	H	H	H	B	A	B	H	H	H	H	A	A	H	B	H	B	B	B	B	H	B	A	B	H	A	B
M1044	1	139.490241	A	B	H	B	A	B	H	B	H	B	A	A	B	H	H	B	A	A	A	H	H	H	H	H	B	A	B	H	H	H	H	A	A	H	B	H	B	B	B	B	H	B	A	B	H	A	B
M1045	1	139.562357	A	B	H	B	A	B	H	B	H	B	A	A	B	H	H	B	A	A	A	H	H	H	H	H	B	H	B	H	H	H	H	A	A	H	B	H	B	B	B	B	H	B	A	B	H	A	B
M1046	1	139.585341	A	B	H	B	A	B	H	B	H	B	A	A	B	H	H	B	A	A	A	H	H	H	H	H	B	H	B	H	H	H	H	A	A	H	B	H	B	B	B	B	H	B	A	B	H	A	B
M1047	1	139.665288	A	B	H	B	A	B	H	B	H	B	A	A	B	H	H	B	A	A	A	H	H	H	H	H	B	H	B	H	H	H	H	A	A	H	B	H	B	B	B	B	H	B	A	B	H	A	B
M1048	1	139.676768	A	B	H	B	A	B	H	B	H	B	A	A	B	H	H	B	A	A	A	H	H	H	H	H	B	H	B	H	H	H	H	A	A	H	B	H	B	B	B	B	H	B	A	B	H	A	B
M1049	1	140.573052	A	B	H	B	A	B	H	B	H	B	A	A	B	H	H	B	A	A	A	H	H	H	H	H	B	H	B	H	H	H	H	A	A	H	B	H	B	B	B	B	H	B	A	B	H	A	B
M1050	1	140.631905	A	B	H	B	A	H	H	H	H	H	A	A	B	H	H	B	A	A	A	H	H	H	H	H	H	H	B	H	H	H	H	A	A	H	H	H	B	H	H	H	H	H	A	B	H	A	B
M1051	1	140.706735	A	B	H	B	A	H	H	H	H	H	A	A	B	H	H	B	A	A	A	H	H	H	H	H	H	H	B	H	H	H	H	A	A	H	H	H	B	H	H	H	H	H	A	B	H	A	B
M1052	1	140.864337	A	B	H	B	A	H	H	H	H	H	A	A	B	H	H	B	A	A	A	H	H	H	H	H	H	H	B	H	H	H	H	A	A	H	H	H	B	H	H	H	H	H	A	B	H	A	B
M1053	1	140.993327	A	B	H	B	A	H	H	H	H	H	A	A	B	H	H	B	A	A	A	H	H	H	H	H	H	H	B	H	H	H	H	A	A	H	H	H	B	H	H	H	H	H	A	B	H	A	B
M1054	1	141.116827	A	B	H	B	A	H	H	H	H	H	A	A	B	H	H	B	A	A	A	H	H	H	H	H	H	H	B	H	H	H	H	A	A	H	H	H	B	H	H	H	H	H	A	B	H	A	B
M1055	1	141.126606	A	H	H	B	A	H	H	H	H	H	A	A	B	H	H	B	A	A	A	H	H	H	H	H	H	H	B	H	H	H	H	A	A	H	H	H	B	H	H	H	H	H	A	B	H	A	B
M1056	1	141.532832	A	H	H	B	A	H	H	H	H	H	A	A	B	H	H	B	A	A	A	H	H	H	H	H	H	H	B	H	H	H	H	A	A	H	H	H	B	H	H	H	H	H	A	B	H	A	B
M1057	1	141.856481	A	H	H	B	A	H	H	H	H	H	A	A	B	H	H	B	A	A	A	H	H	H	H	H	H	H	B	H	H	H	H	A	A	H	H	H	B	H	H	H	H	H	A	B	H	A	B
M1058	1	142.059979	A	H	H	B	A	H	H	H	H	H	A	A	B	H	H	B	A	A	A	H	H	H	H	H	H	H	B	H	H	H	H	A	A	H	H	H	B	H	H	H	H	H	A	B	H	A	B
M1059	1	144.118921	A	H	H	B	A	H	H	H	H	H	A	A	B	H	H	B	A	A	A	H	H	H	H	H	H	H	B	H	H	H	H	A	A	H	H	H	B	H	H	H	H	H	A	B	H	A	B
M1060	1	144.157359	A	H	H	B	A	H	H	H	H	H	A	A	B	H	H	B	A	A	A	H	H	H	H	H	H	H	B	H	H	H	H	A	A	H	H	H	B	H	H	H	H	H	A	B	H	A	B
M1061	1	144.162827	A	H	H	B	A	H	H	H	H	H	A	A	B	H	H	B	A	A	A	H	H	H	H	H	H	H	B	H	H	H	H	A	A	H	H	H	B	H	H	H	H	H	A	B	H	A	B
M1062	1	145.396606	A	H	H	B	A	H	H	H	H	H	A	A	B	H	H	B	A	A	A	H	H	H	H	H	H	H	B	H	H	H	H	A	A	H	H	H	B	H	H	H	H	H	A	B	H	A	B
M1063	1	145.399103	A	H	H	B	A	H	H	H	H	H	A	A	B	H	H	B	A	A	A	H	H	H	H	H	H	H	B	H	H	H	H	A	A	H	H	H	B	H	H	H	H	H	A	B	H	A	B
M1064	1	145.806761	A	H	H	B	A	H	H	H	H	H	A	A	B	H	H	B	A	A	A	H	H	H	H	H	H	H	B	H	H	H	H	A	A	H	H	H	B	H	H	H	H	H	A	B	H	A	B
M1065	1	145.884069	A	H	H	B	A	H	H	H	H	H	NC	NC	B	H	H	B	NC	NC	A	H	H	H	H	H	H	H	B	H	H	H	H	NC	NC	H	H	H	B	H	H	H	H	H	A	B	H	NC	B
M1066	1	145.940295	A	H	H	B	A	H	H	H	H	H	A	A	B	H	H	B	A	A	A	H	H	H	H	H	H	H	B	H	H	H	H	A	A	H	H	H	B	H	H	H	H	H	A	B	H	A	B
M1067	1	151.644917	A	H	H	B	A	H	H	H	H	H	A	A	B	H	H	B	A	A	A	H	H	H	H	H	H	H	B	H	H	H	H	A	A	H	H	H	B	H	H	H	H	H	A	H	H	A	B
M1069	1	152.676673	A	H	H	B	A	H	H	H	H	H	A	A	B	H	H	B	A	A	A	H	H	H	H	H	H	H	B	H	H	H	H	A	A	H	H	H	B	H	H	H	H	H	A	H	H	A	B
M1070	1	152.780695	A	H	H	B	A	H	H	H	H	H	A	A	B	H	H	B	A	A	A	H	H	H	H	H	H	H	B	H	H	H	H	A	A	H	H	H	B	H	H	H	H	H	A	H	H	A	B
M1071	1	152.802158	A	H	H	B	A	H	H	H	H	H	A	A	B	H	H	B	A	A	A	H	H	H	H	H	H	H	B	H	H	H	H	A	A	H	H	H	B	H	H	H	H	H	A	H	H	A	B
M1072	1	152.82735	A	H	H	B	A	H	H	H	H	H	A	A	B	H	H	B	A	A	A	H	H	H	H	H	H	H	B	H	H	H	H	A	A	H	H	H	B	H	H	H	H	H	A	H	H	A	B
M1073	1	152.958742	A	H	H	B	A	H	H	H	H	H	A	A	B	H	H	B	A	A	A	H	H	H	H	H	H	H	B	H	H	H	H	A	A	H	H	H	B	H	H	H	H	H	A	H	H	A	B
M1074	1	153.002211	A	H	H	B	A	H	H	H	H	H	A	A	B	H	H	B	A	A	A	H	H	H	H	H	H	H	B	H	H	H	H	A	A	H	H	H	B	H	H	H	H	H	A	H	H	A	B
M1075	1	153.063791	A	H	H	B	A	H	H	H	H	H	A	A	B	H	H	B	A	NC	A	H	H	H	H	H	H	H	B	H	H	H	H	A	A	H	H	H	B	H	H	H	H	H	A	H	H	A	B
M1076	1	153.076697	A	H	H	B	A	H	H	H	H	H	A	A	B	H	H	B	A	A	A	H	H	H	H	H	H	H	B	H	H	H	H	A	A	H	H	H	B	H	H	H	H	H	A	H	H	A	B
M1077	1	153.185947	A	H	H	B	A	H	H	H	H	H	A	A	B	H	H	B	A	A	A	H	H	H	H	H	H	H	B	H	H	H	H	A	A	H	H	H	B	H	H	H	H	H	A	H	H	A	B
M1078	1	153.226254	A	H	H	B	A	H	H	H	H	H	A	A	B	H	H	B	A	A	A	H	H	H	H	H	H	H	B	H	H	H	H	A	A	H	H	H	B	H	H	H	H	H	A	H	H	A	B
M1079	1	153.265761	A	H	H	B	A	H	H	H	H	H	A	A	B	H	H	B	A	NC	A	H	H	H	H	H	H	H	B	H	H	H	H	A	A	H	H	H	B	H	H	H	H	H	A	H	H	A	B
M1080	1	153.279593	A	H	H	B	A	H	H	H	H	H	A	A	B	H	H	B	A	A	A	H	H	H	H	H	H	H	B	H	H	H	H	A	A	H	H	H	B	H	H	H	H	H	A	H	H	A	B
M1081	1	153.312571	A	H	H	B	A	H	H	H	H	H	A	A	B	H	H	B	A	A	A	H	H	H	H	H	H	H	B	H	H	H	H	A	A	H	H	H	B	H	H	H	H	H	A	H	H	A	B
M1082	1	153.430185	A	H	H	B	A	H	H	H	H	H	A	A	B	H	H	B	A	A	A	H	H	H	H	H	H	H	B	H	H	H	H	A	A	H	H	H	B	H	H	H	H	H	A	H	H	A	B
M1083	1	153.467129	A	H	H	B	A	H	H	H	H	H	A	A	B	H	H	B	A	A	A	H	H	H	H	H	H	H	B	H	H	H	H	A	A	H	H	H	B	H	H	H	H	H	A	H	H	A	B
M1084	1	153.485915	A	H	H	B	A	H	H	H	H	H	A	A	B	H	H	B	A	A	A	H	H	H	H	H	H	H	B	H	H	H	H	A	A	H	H	H	B	H	H	H	H	H	A	H	H	A	B
M1085	1	153.508733	A	H	H	B	A	H	H	H	H	H	A	A	B	H	H	B	A	A	A	H	H	H	H	H	H	H	B	H	H	H	H	A	A	H	H	H	B	H	H	H	H	H	A	H	H	A	B
M1087	1	153.606469	A	H	H	B	A	H	H	H	H	H	A	NC	B	H	H	B	A	A	A	H	H	H	H	H	H	H	B	H	H	H	H	A	A	H	H	H	B	H	H	H	H	H	A	H	H	A	B
M1088	1	153.683115	A	H	H	B	A	H	H	H	H	H	A	A	B	H	H	B	A	A	A	H	H	H	H	H	H	H	B	H	H	H	H	A	A	H	H	H	B	H	H	H	H	H	A	H	H	A	B
M1089	1	153.760458	A	H	H	B	A	H	H	H	H	H	A	A	B	H	H	B	A	A	A	H	H	H	H	H	H	H	B	H	H	H	H	A	A	H	H	H	B	H	H	H	H	H	A	H	H	A	B
M1090	1	153.911422	A	H	H	B	A	H	H	H	H	H	A	A	B	H	H	B	A	A	A	H	H	H	H	H	H	H	B	H	H	H	H	A	A	H	H	H	B	H	H	H	H	H	A	H	H	A	B
M1091	1	153.924668	A	H	H	B	A	H	H	H	H	H	A	A	B	H	H	B	A	A	A	H	H	H	H	H	H	H	B	H	H	H	H	A	A	H	H	H	B	H	H	H	H	H	A	H	H	A	B
M1092	1	154.062469	A	H	H	B	A	H	H	H	H	H	A	A	B	H	H	B	A	A	A	H	H	H	H	H	H	H	B	H	H	H	H	A	A	H	H	H	B	H	H	H	H	H	A	H	H	A	B
M1093	1	154.082194	A	H	H	B	A	H	H	H	H	H	A	A	B	H	H	B	A	A	A	H	H	H	H	H	H	H	B	H	H	H	H	A	A	H	H	H	B	H	H	H	H	H	A	H	H	A	B
M1094	1	154.107541	A	H	H	B	A	H	H	H	H	H	A	A	B	H	H	B	A	A	A	H	H	H	H	H	H	H	B	H	H	H	H	A	A	H	H	H	B	H	H	H	H	H	A	H	H	A	B
M1095	1	154.174887	A	H	H	B	A	H	H	H	H	H	A	A	B	H	H	B	A	A	A	H	H	H	H	H	H	H	B	H	H	H	H	A	A	H	H	H	B	H	H	H	H	H	A	H	H	A	B
M1096	1	154.353527	A	H	H	B	A	H	H	H	H	H	A	A	B	H	H	B	A	A	A	H	H	H	H	H	H	H	B	H	H	H	H	A	A	H	H	H	B	H	H	H	H	H	A	H	H	A	B
M1097	1	154.392442	A	H	H	B	A	H	H	H	H	H	A	A	B	H	H	B	A	A	A	H	H	H	H	H	H	H	B	H	H	H	H	A	A	H	H	H	B	H	H	H	H	H	A	H	H	A	B
M1098	1	154.422875	A	H	H	B	A	H	H	H	H	H	A	A	B	H	H	B	A	A	A	H	H	H	H	H	H	H	B	H	H	H	H	A	A	H	H	H	B	H	H	H	H	H	A	H	H	A	B
M1099	1	154.454812	A	H	H	B	A	H	H	H	H	H	A	A	B	H	H	B	A	A	A	H	H	H	H	H	H	H	B	H	H	H	H	A	A	H	H	H	B	H	H	H	H	H	A	H	H	A	B
M1100	1	154.504342	A	H	H	B	A	H	H	H	H	H	A	A	B	H	H	B	A	A	A	H	H	H	H	H	H	H	B	H	H	H	H	A	A	H	H	H	B	H	H	H	H	H	A	H	H	A	B
M1101	1	154.517208	A	H	H	B	A	H	H	H	H	H	A	A	B	H	H	B	A	A	A	H	H	H	NC	H	H	H	B	H	H	H	H	A	A	H	H	H	B	H	H	H	H	H	A	H	H	A	B
M1102	1	154.537442	A	H	H	B	A	H	H	H	H	H	A	A	B	H	H	B	A	A	A	H	H	H	H	H	H	H	B	H	H	H	H	A	A	H	H	H	B	H	H	H	H	H	A	H	H	A	B
M1103	1	154.556801	A	H	H	B	A	H	H	H	H	H	A	A	B	H	H	B	A	A	A	H	H	H	H	H	H	H	B	H	H	H	H	A	A	H	H	H	B	H	H	H	H	H	A	H	H	A	B
M1104	1	154.676362	A	H	H	B	A	H	H	H	H	H	A	A	B	H	H	B	A	A	A	H	H	H	H	H	H	H	B	H	H	H	H	A	A	H	H	H	B	H	H	H	H	H	A	H	H	A	B
M1105	1	154.712538	A	H	H	B	A	H	H	H	H	H	A	A	B	H	H	B	A	A	A	H	H	H	H	H	H	H	B	H	H	H	H	A	A	H	H	H	B	H	H	H	H	H	A	H	H	A	B
M1106	1	154.767068	A	H	H	B	A	H	H	H	H	H	A	A	B	H	H	B	A	A	A	H	H	H	H	H	H	H	B	H	H	H	H	A	A	H	H	H	B	H	H	H	H	H	A	H	H	A	B
M1107	1	154.82062	A	H	H	B	A	H	H	H	H	H	A	A	B	H	H	B	A	A	A	H	H	H	H	H	H	H	B	H	H	H	H	A	A	H	H	H	B	H	H	H	H	H	A	H	H	A	B
M1108	1	154.875701	A	H	H	B	A	H	H	H	H	H	A	A	B	H	H	B	A	A	A	H	H	H	H	H	H	H	B	H	H	H	H	A	A	H	H	H	B	H	H	H	H	H	A	H	H	A	B
M1109	1	154.996291	A	H	H	B	A	H	H	H	H	H	A	A	B	H	H	B	A	A	A	H	H	H	H	H	H	H	B	H	H	H	H	A	A	H	H	H	B	H	H	H	H	H	A	H	H	A	B
M1110	1	155.019304	A	H	H	B	A	H	H	H	H	H	A	A	B	H	H	B	A	A	A	H	H	H	H	H	H	H	B	H	H	H	H	A	A	H	H	H	B	H	H	H	H	H	A	H	H	A	B
M1111	1	155.028795	A	H	H	B	A	H	H	H	H	H	A	A	B	H	H	B	A	A	A	H	H	H	H	H	H	H	B	H	H	H	H	A	A	H	H	H	B	H	H	H	H	H	A	H	H	A	B
M1112	1	155.072637	A	H	H	B	A	H	H	H	H	H	A	A	B	H	H	B	A	A	A	H	H	H	H	H	H	H	B	H	H	H	H	A	A	H	H	H	B	H	H	H	H	H	A	H	H	A	B
M1113	1	155.088747	A	H	H	B	A	H	H	H	H	H	A	A	B	H	H	B	A	A	A	H	H	H	H	H	H	H	B	H	H	H	H	A	A	H	H	H	B	H	H	H	H	H	A	H	H	A	B
M1114	1	155.132506	A	H	H	B	A	H	H	H	H	H	A	A	B	H	H	B	A	A	A	H	H	H	H	H	H	H	B	H	H	H	H	A	A	H	H	H	B	H	H	H	H	H	A	H	H	A	B
M1115	1	155.158416	A	H	H	B	A	H	H	H	H	H	A	A	B	H	H	B	A	A	A	H	H	H	H	H	H	H	B	H	H	H	H	A	A	H	H	H	B	H	H	H	H	H	A	H	H	A	B
M1116	1	155.20992	A	H	H	B	A	H	H	H	H	H	A	A	B	H	H	B	A	NC	A	H	H	H	H	H	H	H	B	H	H	H	H	A	A	H	H	H	B	H	H	H	H	H	A	H	H	A	B
M1117	1	155.350334	A	H	H	B	A	H	H	H	H	H	A	A	B	H	H	B	A	A	A	H	H	H	H	H	H	H	B	H	H	H	H	A	A	H	H	H	B	H	H	H	H	H	A	H	H	A	B
M1118	1	155.370666	A	H	H	B	A	H	H	H	H	H	A	A	B	H	H	B	A	A	A	H	H	H	H	H	H	H	B	H	H	H	H	A	A	H	H	H	B	H	H	H	H	H	A	H	H	A	B
M1119	1	155.392465	A	H	H	B	A	H	H	H	H	H	A	A	B	H	H	B	A	A	A	H	H	H	H	H	H	H	B	H	H	H	H	A	A	H	H	H	B	H	H	H	H	H	A	H	H	A	B
M1120	1	155.441746	A	H	H	B	A	H	H	H	H	H	A	A	B	H	H	B	A	A	A	H	H	H	H	H	H	H	B	H	H	H	H	A	A	H	H	H	B	H	H	H	H	H	A	H	H	A	B
M1121	1	155.49361	A	H	H	B	A	H	H	H	H	H	A	A	B	H	H	B	A	A	A	H	H	H	H	H	H	H	B	H	H	H	H	A	A	H	H	H	B	H	H	H	H	H	A	H	H	A	B
M1122	1	155.49864	A	H	H	B	A	H	H	H	H	H	A	A	B	H	H	B	A	A	A	H	H	H	H	H	H	H	B	H	H	H	H	A	A	H	H	H	B	H	H	H	H	H	A	H	H	A	B
M1123	1	155.512948	A	H	H	B	A	H	H	H	H	H	A	A	B	H	H	B	A	A	A	H	H	H	H	H	H	H	B	H	H	H	H	A	A	H	H	H	B	H	H	H	H	H	A	H	H	A	B
M1124	1	155.572809	A	H	H	B	A	H	H	H	H	H	H	H	B	H	H	B	A	A	A	H	H	B	H	H	H	H	B	H	H	H	H	A	A	H	H	H	B	H	H	H	B	H	H	H	H	A	B
M1125	1	155.634773	A	H	H	B	A	H	H	H	H	H	H	H	B	H	H	B	A	A	A	H	H	B	H	H	H	H	B	H	H	H	H	A	A	H	H	H	B	H	H	H	B	H	H	H	H	A	B
M1126	1	155.65037	A	H	H	B	A	H	H	H	H	H	H	H	B	H	H	B	A	A	A	H	H	B	H	H	H	H	B	H	H	H	H	A	A	H	H	H	B	H	H	H	B	H	H	H	H	A	B
M1127	1	155.70375	A	H	H	B	A	H	H	H	H	H	H	H	B	H	H	B	A	A	A	H	H	B	H	H	H	H	B	H	H	H	H	A	A	H	H	H	B	H	H	H	B	H	H	H	H	A	B
M1128	1	155.744409	A	H	H	B	A	H	H	H	H	H	H	H	B	H	H	B	A	A	A	H	H	B	H	H	H	H	B	H	H	H	H	A	A	H	H	H	B	H	H	H	B	H	H	H	H	A	B
M1129	1	155.779846	A	H	H	B	A	H	H	H	H	H	H	H	B	H	H	B	A	A	A	H	H	B	H	H	H	H	B	H	H	H	H	A	A	H	H	H	B	H	H	H	B	H	H	H	H	A	B
M1130	1	155.81091	A	H	H	B	A	H	H	H	H	H	H	H	B	H	H	B	A	A	A	H	H	B	H	H	H	H	B	H	H	H	H	A	A	H	H	H	B	H	H	H	B	H	H	H	H	A	B
M1131	1	155.884834	A	H	H	B	A	H	H	H	H	H	H	H	B	H	H	B	A	A	A	H	H	B	H	H	H	H	B	H	H	H	H	A	A	H	H	H	B	H	H	H	B	H	H	H	H	A	B
M1132	1	155.949711	A	H	H	B	A	H	H	H	H	H	H	H	B	H	H	B	A	A	A	H	H	B	H	H	H	H	B	H	H	H	H	A	A	H	H	H	B	H	H	H	B	H	H	H	H	A	B
M1133	1	155.990638	H	H	H	B	A	H	H	H	H	H	H	H	B	H	H	B	A	A	A	H	H	B	H	H	H	H	B	H	H	H	H	A	A	H	H	H	B	H	H	H	B	H	H	H	H	A	B
M1134	1	156.017504	H	H	H	B	A	H	H	H	H	H	H	H	B	H	H	B	A	A	A	H	H	B	H	H	H	H	B	H	H	H	H	A	A	H	H	H	B	H	H	H	B	H	H	H	H	A	B
M1135	1	156.061554	H	H	H	B	A	H	H	H	H	H	H	H	B	H	H	B	A	A	A	H	H	B	H	H	H	H	B	H	H	H	H	A	A	H	H	H	B	H	H	H	B	H	H	H	H	A	B
M1136	1	156.169983	H	H	H	B	A	H	H	H	H	H	H	H	B	H	H	B	A	A	A	H	H	B	H	H	H	H	B	H	H	H	H	A	A	H	H	H	B	H	H	H	B	H	H	H	H	A	B
M1137	1	156.194308	H	H	H	B	A	H	H	H	H	H	H	H	B	H	H	B	A	NC	A	H	H	B	H	H	H	H	B	H	H	H	H	A	A	H	H	H	B	H	H	H	B	H	H	H	H	A	B
M1138	1	156.233747	H	H	H	B	A	H	H	H	H	H	H	H	B	H	H	B	A	A	A	H	H	B	H	H	H	H	B	H	H	H	H	A	A	H	H	H	B	H	H	H	B	H	H	H	H	A	B
M1139	1	156.269008	H	H	H	B	A	H	H	H	H	H	H	H	B	H	H	B	A	A	A	H	H	B	H	H	H	H	B	H	H	H	H	A	A	H	H	H	B	H	H	H	B	H	H	H	H	A	B
M1140	1	156.289129	H	H	H	B	A	H	H	H	H	H	H	H	B	H	H	B	A	A	A	H	H	B	H	H	H	H	B	H	H	H	H	A	A	H	H	H	B	H	H	H	B	H	H	H	H	A	B
M1141	1	156.295868	H	H	H	B	A	H	H	H	H	H	H	H	B	H	H	B	A	A	A	H	H	B	H	H	H	H	B	H	H	H	H	A	A	H	H	H	B	H	H	H	B	H	H	H	H	A	B
M1142	1	156.3099	H	H	H	B	A	H	H	H	H	H	H	H	B	H	H	B	A	A	A	H	H	B	H	H	H	H	B	H	H	H	H	A	A	H	H	H	B	H	H	H	B	H	H	H	H	A	B
M1143	1	156.317494	H	H	H	B	A	H	H	H	H	H	H	H	B	H	H	B	A	A	A	H	H	B	H	H	H	H	B	H	H	H	H	A	A	H	H	H	B	H	H	H	B	H	H	H	H	A	B
M1144	1	156.322908	H	H	H	B	A	H	H	H	H	H	H	H	B	H	H	B	A	A	A	H	H	B	H	H	H	H	B	H	H	H	H	A	A	H	H	H	B	H	H	H	B	H	H	H	H	A	B
M1145	1	156.345018	H	H	H	B	A	H	H	H	H	H	H	H	B	H	H	B	A	A	A	H	H	B	H	H	H	H	B	H	H	H	H	A	A	H	H	H	B	H	H	H	B	H	H	H	H	A	B
M1146	1	156.347716	H	H	H	B	A	H	H	H	H	H	H	H	B	H	H	B	A	NC	A	H	H	B	H	H	H	H	B	H	H	NC	H	A	A	H	H	H	B	H	H	H	B	H	H	H	H	A	B
M1147	1	156.374938	H	H	H	B	A	H	H	H	H	H	H	H	B	H	H	B	A	A	A	H	H	B	H	H	H	H	B	H	H	NC	H	A	A	H	H	H	B	H	H	H	B	H	H	H	H	A	B
M1148	1	156.379967	H	H	H	B	A	H	H	H	H	H	H	H	B	H	H	B	A	A	A	H	H	B	H	H	H	H	B	H	H	H	H	A	A	H	H	H	B	H	H	H	B	H	H	H	H	A	B
M1149	1	156.38737	H	H	H	B	A	H	H	H	H	H	H	H	B	H	H	B	A	A	A	H	H	B	H	H	H	H	B	H	H	H	H	A	A	H	H	H	B	H	H	H	B	H	H	H	H	A	B
M1150	1	156.402326	H	H	H	B	A	H	H	H	H	H	H	H	B	H	H	B	A	A	A	H	H	B	H	H	H	H	B	H	H	H	H	A	A	H	H	H	B	H	H	H	B	H	H	H	H	A	B
M1151	1	156.407159	H	H	H	B	A	H	H	H	H	H	H	H	B	H	H	B	A	A	A	H	H	B	H	H	H	H	B	H	H	H	H	A	A	H	H	H	B	H	H	H	B	H	H	H	H	A	B
M1152	1	156.414298	H	H	H	B	A	H	H	H	H	H	H	H	B	H	H	B	A	A	A	H	H	B	H	H	H	H	B	H	H	H	H	A	A	H	H	H	B	H	H	H	B	H	H	H	H	A	B
M1153	1	156.418848	H	H	H	B	A	H	H	H	H	H	H	H	B	H	H	B	A	A	A	H	H	B	H	H	H	H	B	H	H	H	H	A	A	H	H	H	B	H	H	H	B	H	H	H	H	A	B
M1154	1	156.427144	H	H	H	B	A	H	H	H	H	H	H	H	B	H	H	B	A	A	A	H	H	B	H	H	H	H	B	H	H	H	H	A	A	H	H	H	B	H	H	H	B	H	H	H	H	A	B
M1155	1	156.430524	H	H	H	B	A	H	H	H	H	H	H	H	B	H	H	B	A	A	A	H	H	B	H	H	H	H	B	H	H	H	H	A	A	H	H	H	B	H	H	H	B	H	H	H	H	A	B
M1156	1	156.446305	H	H	H	B	A	H	H	H	H	H	H	H	B	H	H	B	A	A	A	H	H	B	H	H	H	H	B	H	H	H	H	A	A	H	H	H	B	H	H	H	B	H	H	H	H	A	B
M1157	1	156.452558	H	H	H	B	A	H	H	H	H	H	H	H	B	H	H	B	A	A	A	H	H	B	H	H	H	H	B	H	H	H	H	A	A	H	H	H	B	H	H	H	B	H	H	H	H	A	B
M1158	1	156.458013	H	H	H	B	A	H	H	H	H	H	H	H	B	H	H	B	A	A	A	H	H	B	H	H	H	H	B	H	H	H	H	A	A	H	H	H	B	H	H	H	B	H	H	H	H	A	B
M1159	1	156.468837	H	H	H	B	A	H	H	H	H	H	H	H	B	H	H	B	A	A	A	H	H	B	H	H	H	H	B	H	H	H	H	A	A	H	H	H	B	H	H	H	B	H	H	H	H	A	B
M1160	1	156.491557	H	H	H	B	A	H	H	H	H	H	H	H	B	H	H	B	A	A	A	H	H	B	H	H	H	H	B	H	H	H	H	A	A	H	H	H	B	H	H	H	B	H	H	H	H	A	B
M1161	1	156.499195	H	H	H	B	A	H	H	H	H	H	H	H	B	H	H	B	A	A	A	H	H	B	H	H	H	H	B	H	H	H	H	A	A	H	H	H	B	H	H	H	B	H	H	H	H	A	B
M1162	1	156.531805	H	H	H	B	A	H	H	H	H	H	H	H	B	H	H	B	A	A	A	H	H	B	H	H	H	H	B	H	H	H	H	A	A	H	H	H	B	H	H	H	B	H	H	H	H	A	B
M1163	1	156.533686	H	H	H	B	A	H	H	H	H	H	H	H	B	H	H	B	A	A	A	H	H	B	H	H	H	H	B	H	H	H	H	A	A	H	H	H	B	H	H	H	B	H	H	H	H	A	B
M1164	1	156.53605	H	H	H	B	A	H	H	H	H	H	H	H	B	H	H	B	A	A	A	H	H	B	H	H	H	H	B	H	H	H	H	A	A	H	H	H	B	H	H	H	B	H	H	H	H	A	B
M1165	1	156.544673	H	H	H	B	A	H	H	H	H	H	H	H	B	H	H	B	A	A	A	H	H	B	H	H	H	H	B	H	H	H	H	A	A	H	H	H	B	H	H	H	B	H	H	H	H	A	B
M1166	1	156.557183	H	H	H	B	A	H	H	H	H	H	H	H	B	H	H	B	A	A	A	H	H	B	H	H	H	H	B	H	H	H	H	A	A	H	H	H	B	H	H	H	B	H	H	H	H	A	B
M1167	1	156.562499	H	H	H	B	A	H	H	H	H	H	H	H	B	H	H	B	A	A	A	H	H	B	H	H	H	H	B	H	H	H	H	A	A	H	H	H	B	H	H	H	B	H	H	H	H	A	B
M1168	1	156.568403	H	H	H	B	A	H	H	H	H	H	H	H	B	H	H	B	A	A	A	H	H	B	H	H	H	H	B	H	H	H	H	A	A	H	H	H	B	H	H	H	B	H	H	H	H	A	B
M1169	1	156.570362	H	H	H	B	A	H	H	H	H	H	H	H	B	H	H	B	A	A	A	H	H	B	H	H	H	H	B	H	H	H	H	A	A	H	H	H	B	H	H	H	B	H	H	H	H	A	B
M1170	1	156.581072	H	H	H	B	A	H	H	H	H	H	H	H	B	H	H	B	A	A	A	H	H	B	H	H	H	H	B	H	H	H	H	A	A	H	H	H	B	H	H	H	B	H	H	H	H	A	B
M1171	1	156.585115	H	H	H	NC	A	H	H	H	H	H	H	H	B	H	H	B	A	NC	A	H	H	B	H	H	H	H	B	H	H	H	H	A	A	H	H	H	B	H	H	H	NC	H	H	H	H	A	B
M1172	1	156.5902	H	H	H	B	A	H	H	H	H	H	H	H	B	H	H	B	A	A	A	H	H	B	H	H	H	H	B	H	H	H	H	A	A	H	H	H	B	H	H	H	B	H	H	H	H	A	B
M1173	1	156.595086	H	H	H	B	A	H	H	H	H	H	H	H	B	H	H	B	A	A	A	H	H	B	H	H	H	H	B	H	H	H	H	A	A	H	H	H	B	H	H	H	B	H	H	H	H	A	B
M1174	1	156.603084	H	H	H	B	A	H	H	H	H	H	H	H	B	H	H	B	A	A	A	H	H	B	H	H	H	H	B	H	H	H	H	A	A	H	H	H	B	H	H	H	B	H	H	H	H	A	B
M1175	1	156.64159	H	H	H	B	A	H	H	H	H	H	H	H	B	H	H	B	A	NC	A	H	H	B	H	H	H	H	B	H	H	H	H	A	A	H	H	H	B	H	H	H	B	H	H	H	H	A	B
M1176	1	156.676651	H	H	H	B	A	H	H	H	H	H	H	H	B	H	H	B	A	A	A	H	H	B	H	H	H	H	B	H	H	H	H	A	A	H	H	H	B	H	H	H	B	H	H	H	H	A	B
M1177	1	156.714979	H	H	H	B	A	H	H	H	H	H	H	H	B	H	H	B	A	A	A	H	H	B	H	H	H	H	B	H	H	H	H	A	A	H	H	H	B	H	H	H	B	H	H	H	H	A	B
M1178	1	156.715218	H	H	H	B	A	H	H	H	H	H	H	H	B	H	H	B	A	A	A	H	H	B	H	H	H	H	B	H	H	H	H	A	A	H	H	H	B	H	H	H	B	H	H	H	H	A	B
M1179	1	156.719001	H	H	H	B	A	H	H	H	H	H	H	H	B	H	H	B	A	A	A	H	H	B	H	H	H	H	B	H	H	H	H	A	A	H	H	H	B	H	H	H	B	H	H	H	H	A	B
M1180	1	156.767808	H	H	H	B	A	H	H	H	H	H	H	H	B	H	H	B	A	A	A	H	H	B	H	H	H	H	B	H	H	H	H	A	A	H	H	H	B	H	H	H	B	H	H	H	H	A	B
M1181	1	156.816576	H	H	H	B	A	H	H	H	H	H	H	H	B	H	H	B	A	A	A	H	H	B	H	H	H	H	B	H	H	H	H	A	A	H	H	H	B	H	H	H	B	H	H	H	H	A	B
M1182	1	156.843304	H	H	H	B	A	H	H	H	H	H	H	H	B	H	H	B	A	A	A	H	H	B	H	H	H	H	B	H	H	H	H	A	A	H	H	H	B	H	H	H	B	H	H	H	H	A	B
M1183	1	156.890212	H	H	H	B	A	H	H	H	H	H	H	H	B	H	H	B	A	A	A	H	H	B	H	H	H	H	B	H	H	H	H	A	A	H	H	H	B	H	H	H	B	H	H	H	H	A	B
M1184	1	156.906103	H	H	H	B	A	H	H	H	H	H	H	H	B	H	H	B	A	A	A	H	H	B	H	H	H	H	B	H	H	H	H	A	A	H	H	H	B	H	H	H	B	H	H	H	H	A	B
M1185	1	156.952044	H	H	H	B	A	H	H	H	H	H	H	H	B	H	H	B	A	A	A	H	H	B	H	H	H	H	B	H	H	H	H	A	A	H	H	H	B	H	H	H	B	H	H	H	H	A	B
M1186	1	156.993379	H	H	H	B	A	H	H	H	H	H	H	H	B	H	H	B	A	A	A	H	H	B	H	H	H	H	B	H	H	H	H	A	A	H	H	H	B	H	H	H	B	H	H	H	H	A	B
M1187	1	157.010582	H	H	H	B	A	H	H	H	H	H	H	H	B	H	H	B	A	A	A	H	H	B	H	H	H	H	B	H	H	H	H	A	A	H	H	H	B	H	H	H	B	H	H	H	H	A	B
M1188	1	157.040059	H	H	H	B	A	H	H	H	H	H	H	H	B	H	H	B	A	A	A	H	H	B	H	H	H	H	B	H	H	H	H	A	A	H	H	H	B	H	H	H	B	H	H	H	H	A	B
M1189	1	159.062197	H	H	H	B	A	H	H	H	H	H	H	H	B	H	H	B	A	A	A	H	H	B	H	H	H	H	B	H	H	H	H	A	A	H	H	H	B	H	H	H	B	H	H	H	H	A	B
M1190	1	159.121673	H	H	H	B	A	H	H	H	H	H	H	H	B	H	H	B	A	A	A	H	H	B	H	H	H	H	B	H	H	H	H	A	A	H	H	H	B	H	H	H	B	H	H	H	H	A	B
M1191	1	159.149658	H	H	H	B	A	H	H	H	H	H	H	H	B	H	H	B	A	A	A	H	H	B	H	H	H	H	B	H	H	H	H	A	A	H	H	H	B	H	H	H	B	H	H	H	H	A	B
M1192	1	159.19562	H	H	H	B	A	H	H	H	H	H	H	H	B	H	H	B	A	A	A	H	H	B	H	H	H	H	B	H	H	H	H	A	A	H	H	H	B	H	H	H	B	H	H	H	H	A	B
M1193	1	159.341105	H	H	H	B	A	H	H	H	H	H	H	H	B	H	H	B	A	A	A	H	H	B	H	H	H	H	B	H	H	H	H	A	A	H	H	H	B	H	H	H	B	H	H	H	H	A	B
M1194	1	159.397087	H	H	H	B	A	H	H	H	H	H	H	H	B	H	H	B	A	A	A	H	H	B	H	H	H	H	B	H	H	H	H	A	A	H	H	H	B	H	H	H	B	H	H	H	H	A	B
M1195	1	159.401855	H	H	H	B	A	H	H	H	H	H	H	H	B	H	H	B	A	A	A	H	H	B	H	H	H	H	B	H	H	H	H	A	A	H	H	H	B	H	H	H	B	H	H	H	H	H	B
M1196	1	159.471172	H	H	H	B	A	H	H	H	H	H	H	H	B	H	H	B	A	NC	A	H	H	B	H	H	H	H	B	H	H	H	H	A	A	H	H	H	B	H	H	H	B	H	H	H	H	H	B
M1197	1	159.582516	H	H	H	B	A	H	H	H	H	H	H	H	B	H	H	B	A	A	A	H	H	B	H	H	H	H	B	H	H	H	H	A	A	H	H	H	B	H	H	H	B	H	H	H	H	H	B
M1198	1	159.603041	H	H	H	B	A	H	H	H	H	H	H	H	B	H	H	B	A	A	A	H	H	B	H	H	H	H	B	H	H	H	H	A	A	H	H	H	B	H	H	H	B	H	H	H	H	H	B
M1199	1	159.633542	H	H	H	B	A	H	H	H	H	H	H	H	B	H	H	B	A	A	A	H	H	B	H	H	H	H	B	H	H	H	H	A	A	H	H	H	B	H	H	H	B	H	H	H	H	H	B
M1200	1	159.761396	H	H	H	B	A	H	H	H	H	H	H	H	B	H	H	B	A	A	A	H	H	B	H	H	H	H	B	H	H	H	H	A	A	H	H	H	B	H	H	H	B	H	H	H	H	H	B
M1201	1	159.918769	H	H	H	B	A	H	H	H	H	H	H	H	B	H	H	B	A	A	A	H	H	B	H	H	H	H	B	H	H	H	H	A	A	H	H	H	B	H	H	H	B	H	H	H	H	H	B
M1202	1	159.996429	H	H	H	B	A	H	H	H	H	H	H	H	B	H	H	B	A	A	A	H	H	B	H	H	H	H	B	H	H	H	H	A	A	H	H	H	B	H	H	H	B	H	H	H	H	H	B
M1203	1	160.115744	H	H	H	B	A	H	H	H	H	H	H	H	B	H	H	B	A	A	A	H	H	B	H	H	H	H	B	H	H	H	H	A	A	H	H	H	B	H	H	H	B	H	H	H	H	H	B
M1204	1	160.161524	H	H	H	B	A	H	H	H	H	H	H	H	B	H	H	B	A	A	A	H	H	B	H	H	H	H	B	H	H	H	H	A	A	H	H	H	B	H	H	H	B	H	H	H	H	H	B
M1205	1	160.245305	H	H	H	B	A	H	H	H	H	H	H	H	B	H	H	B	A	A	A	H	H	B	H	H	H	H	B	H	H	H	H	A	A	H	H	H	B	H	H	H	B	H	H	H	H	H	B
M1206	1	160.25008	H	H	H	B	A	H	H	H	H	H	H	H	B	H	H	B	A	A	A	H	H	B	H	H	H	H	B	H	H	H	H	A	A	H	H	H	B	H	H	H	B	H	H	H	H	H	B
M1207	1	160.309373	H	H	H	B	A	H	H	H	H	H	H	H	B	H	H	B	A	A	A	H	H	B	H	H	H	H	B	H	H	H	H	A	A	H	H	H	B	H	H	H	B	H	H	H	H	H	B
M1208	1	160.366297	H	H	H	B	A	H	H	H	H	H	H	H	B	H	H	B	A	A	A	H	H	B	H	H	H	H	B	H	H	H	H	A	A	H	H	H	B	H	H	H	B	H	H	H	H	H	B
M1209	1	160.441695	H	H	H	B	A	H	H	H	H	H	H	H	B	H	H	B	A	A	A	H	H	B	H	H	H	H	B	H	H	H	H	A	A	H	H	H	B	H	H	H	B	H	H	H	H	H	B
M1210	1	160.464973	H	H	H	B	A	H	H	H	H	H	H	H	B	H	H	B	A	A	A	H	H	B	H	H	H	H	B	H	H	H	H	A	A	H	H	H	B	H	H	H	B	H	H	H	H	H	B
M1211	1	160.49015	H	H	H	B	A	H	H	H	H	H	H	H	B	H	H	B	A	A	A	H	H	B	H	H	H	H	B	H	H	H	H	A	A	H	H	H	B	H	H	H	B	H	H	H	H	H	B
M1212	1	160.520678	H	H	H	B	A	H	H	H	H	H	H	H	B	H	H	B	A	A	A	H	H	B	H	H	H	H	B	H	H	H	H	A	A	H	H	H	B	H	H	H	B	H	H	H	H	H	B
M1213	1	160.59382	H	H	H	B	A	H	H	H	H	H	H	H	B	H	H	B	A	A	A	H	H	B	H	H	H	H	B	H	H	H	H	A	A	H	H	H	B	H	H	H	B	H	H	H	H	H	B
M1214	1	160.674618	H	H	H	B	A	H	H	H	H	H	H	H	B	H	H	B	A	A	A	H	H	B	H	H	H	H	B	H	H	H	H	A	A	H	H	H	B	H	H	H	B	H	H	H	H	H	B
M1215	1	160.71644	H	H	H	B	A	H	H	H	H	H	H	H	B	H	H	B	A	A	A	H	H	B	H	H	H	H	B	H	H	H	H	A	A	H	H	H	B	H	H	H	B	H	H	H	H	H	B
M1216	1	160.739738	H	H	H	B	A	H	H	H	H	H	H	H	B	H	H	B	A	A	A	H	H	B	H	H	H	H	B	H	H	H	H	A	A	H	H	H	B	H	H	H	B	H	H	H	H	H	B
M1217	1	160.759638	H	H	H	B	NC	H	H	H	H	H	H	H	B	H	H	B	NC	NC	NC	H	H	B	H	H	H	H	B	H	H	H	H	NC	NC	H	H	H	B	H	H	H	B	H	H	H	H	H	B
M1218	1	160.800873	H	H	H	B	A	H	H	H	H	H	H	H	B	H	H	B	A	A	A	H	H	B	H	H	H	H	B	H	H	H	H	A	A	H	H	H	B	H	H	H	B	H	H	H	H	H	B
M1219	1	160.864955	H	H	H	B	A	H	H	H	H	H	H	H	B	H	H	B	A	A	A	H	H	B	H	H	H	H	B	H	H	H	H	A	A	H	H	H	B	H	H	H	B	H	H	H	H	H	B
M1220	1	160.921084	H	H	H	B	A	H	H	H	H	H	H	H	B	H	H	B	A	A	A	H	H	B	H	H	H	H	B	H	H	H	H	A	A	H	H	H	B	H	H	H	B	H	H	H	H	H	B
M1221	1	160.940229	H	H	H	B	A	H	H	H	H	H	H	H	B	H	H	B	A	NC	A	H	H	B	H	H	H	H	B	H	H	H	H	A	A	H	H	H	B	H	H	H	B	H	H	H	H	H	B
M1222	1	160.967856	H	H	H	B	A	H	H	H	H	H	H	H	B	H	H	B	A	A	A	H	H	B	H	H	H	H	B	H	H	H	H	A	A	H	H	H	B	H	H	H	B	H	H	H	H	H	B
M1223	1	160.989737	H	H	H	B	A	H	H	H	H	H	H	H	B	H	H	B	A	A	A	H	H	B	H	H	H	H	B	H	H	H	H	A	A	H	H	H	B	H	H	H	B	H	H	H	H	H	B
M1224	1	161.060229	H	H	H	B	A	H	H	H	H	H	H	H	B	H	H	B	A	A	A	H	H	B	H	H	H	H	B	H	H	H	H	A	A	H	H	H	B	H	H	H	B	H	H	H	H	H	B
M1225	1	161.118971	H	H	H	B	A	H	H	H	H	H	H	H	B	H	H	B	A	A	A	H	H	B	H	H	H	H	B	H	H	H	H	A	A	H	H	H	B	H	H	H	B	H	H	H	H	H	B
M1226	1	161.163235	H	H	H	B	A	H	H	H	H	H	H	H	B	H	H	B	A	A	A	H	H	B	H	H	H	H	B	H	H	H	H	A	A	H	H	H	B	H	H	H	B	H	H	H	H	H	B
M1227	1	161.188167	H	H	H	B	A	H	H	H	H	H	H	H	B	H	H	B	A	A	A	H	H	B	H	H	H	H	NC	H	H	H	H	A	A	H	H	H	B	H	H	H	B	H	H	H	H	H	B
M1228	1	161.216522	H	H	H	B	A	H	H	H	H	H	H	H	B	H	H	B	A	A	A	H	H	B	H	H	H	H	B	H	H	H	H	A	A	H	H	H	B	H	H	H	B	H	H	H	H	H	B
M1229	1	161.239236	H	H	H	B	A	H	H	H	H	H	H	H	B	H	H	B	A	A	A	H	H	B	H	H	H	H	B	H	H	H	H	A	A	H	H	H	B	H	H	H	B	H	H	H	H	H	B
M1230	1	161.25862	H	H	H	B	A	H	H	H	H	H	H	H	B	H	H	B	A	A	A	H	H	B	H	H	H	H	B	H	H	H	H	A	A	H	H	H	B	H	H	H	B	H	H	H	H	H	B
M1231	1	161.27786	H	H	H	B	A	H	H	H	H	H	H	H	B	H	H	B	A	A	A	H	H	B	H	H	H	H	B	H	H	H	H	A	A	H	H	H	B	H	H	H	B	H	H	H	H	H	B
M1232	1	161.313518	H	H	H	B	A	H	H	H	H	H	H	H	B	H	H	B	A	NC	A	H	H	B	H	H	H	H	B	H	H	H	H	A	A	H	H	H	B	H	H	H	B	H	H	H	H	H	B
M1233	1	161.329046	H	H	H	B	A	H	H	H	H	H	H	H	B	H	H	B	A	A	A	H	H	B	H	H	H	H	B	H	H	H	H	A	A	H	H	H	B	H	H	H	B	H	H	H	H	H	B
M1234	1	161.364466	H	H	H	B	A	H	H	H	H	H	H	H	B	H	H	B	A	A	A	H	H	B	H	H	H	H	B	H	H	H	H	A	A	H	H	H	B	H	H	H	B	H	H	H	H	H	B
M1235	1	161.409272	H	H	H	B	A	H	H	H	H	H	H	H	B	H	H	B	A	A	A	H	H	B	H	H	H	H	B	H	H	H	H	A	A	H	H	H	B	H	H	H	B	H	H	H	H	H	B
M1236	1	161.430122	H	H	H	B	A	H	H	H	H	H	H	H	B	H	H	B	A	A	A	H	H	B	H	H	H	H	B	H	H	H	H	A	A	H	H	H	B	H	H	H	B	H	H	H	H	H	B
M1237	1	161.437058	H	H	H	B	A	H	H	H	H	H	H	H	B	H	H	B	A	A	A	H	H	B	H	H	H	H	B	H	H	H	H	A	A	H	H	H	B	H	H	H	B	H	H	H	H	H	B
M1238	1	161.513681	H	H	H	B	A	H	H	H	H	H	H	H	B	H	H	B	A	A	A	H	H	B	H	H	H	H	B	H	H	H	H	A	A	H	H	H	B	H	H	H	B	H	H	H	H	H	B
M1239	1	161.536971	H	H	H	B	A	H	H	H	H	H	H	H	B	H	H	B	A	A	A	H	H	B	H	H	H	H	B	H	H	H	H	A	A	H	H	H	B	H	H	H	B	H	H	H	H	H	B
M1240	1	161.612724	H	H	H	B	A	H	H	H	H	H	H	H	B	H	H	B	A	A	A	H	H	B	H	H	H	H	B	H	H	H	H	A	A	H	H	H	B	H	H	H	B	H	H	H	H	H	B
M1241	1	161.635091	H	H	H	B	A	H	H	H	H	H	H	H	B	H	H	B	A	A	A	H	H	B	H	H	H	H	B	H	H	H	H	A	A	H	H	H	B	H	H	H	B	H	H	H	H	H	B
M1242	1	161.65432	H	H	H	B	A	NC	H	H	H	H	H	H	B	H	H	B	A	A	A	H	H	B	H	H	H	H	B	H	NC	H	H	A	A	H	H	H	B	H	H	H	B	H	H	H	H	H	B
M1243	1	161.687136	H	H	H	B	NC	H	H	H	H	H	H	H	B	H	H	B	NC	NC	NC	H	H	B	H	H	H	H	B	H	H	H	H	NC	A	H	H	H	B	H	H	H	B	H	H	H	H	H	B
M1244	1	161.716214	H	H	H	B	A	H	H	H	H	H	H	H	B	H	H	B	A	A	A	H	H	B	H	H	H	H	B	H	H	H	H	A	A	H	H	H	B	H	H	H	B	H	H	H	H	H	B
M1245	1	161.86266	H	H	H	B	A	H	H	H	H	H	H	H	B	H	H	B	A	A	A	H	H	B	H	H	H	H	B	H	H	H	H	A	A	H	H	H	B	H	H	H	B	H	H	H	H	H	B
M1246	1	161.938139	H	H	H	B	A	H	H	H	H	H	H	H	B	H	H	B	A	A	A	H	H	B	H	H	H	H	B	H	H	H	H	A	A	H	H	B	B	H	H	H	B	H	H	H	H	H	B
M1247	1	161.995527	H	H	H	B	A	H	H	H	H	H	H	H	B	H	H	B	A	A	A	H	H	B	H	H	H	H	B	H	H	H	H	A	A	H	H	B	B	H	H	H	B	H	H	H	H	H	B
M1248	1	162.063873	H	H	H	B	A	H	H	H	H	H	H	H	B	H	H	B	A	A	A	H	H	B	H	H	H	H	B	H	H	H	H	A	A	H	H	B	B	H	H	H	B	H	H	H	H	H	B
M1249	1	162.153557	H	H	H	B	A	H	H	H	H	H	H	H	B	H	H	B	A	A	A	H	H	B	H	H	H	H	B	H	H	H	H	A	A	H	H	B	B	H	H	H	B	H	H	H	H	H	B
M1250	1	162.239552	H	H	H	B	A	H	H	H	H	H	H	H	B	H	H	B	A	A	A	H	H	B	H	H	H	H	B	H	H	H	H	A	A	H	H	B	B	H	H	H	B	H	H	H	H	H	B
M1251	1	162.396317	H	H	H	B	A	H	H	H	H	H	H	H	B	H	H	B	A	A	A	H	H	B	H	H	H	H	B	H	H	H	H	A	A	H	H	B	B	H	H	H	B	H	H	H	H	H	B
M1252	1	162.485481	H	H	H	B	A	H	H	H	H	H	H	H	B	H	H	B	A	A	A	H	H	B	H	H	H	H	B	H	H	H	H	A	A	H	H	B	B	H	H	H	B	H	H	H	H	H	B
M1253	1	162.544733	H	H	H	B	A	H	H	H	H	H	H	H	B	H	H	B	A	A	A	H	H	B	H	H	H	H	B	H	H	H	H	A	A	H	H	B	B	H	H	H	B	H	H	H	H	H	B
M1254	1	162.552858	H	H	H	B	A	H	H	H	H	H	H	H	B	H	H	B	A	A	A	H	H	B	H	H	H	H	B	H	H	H	H	A	A	H	H	B	B	H	H	H	B	H	H	H	H	H	B
M1255	1	162.667205	H	H	H	B	A	H	H	H	H	H	H	H	B	H	H	B	A	A	A	H	H	B	H	H	H	H	B	H	H	H	H	A	A	H	H	B	B	H	H	H	B	H	H	H	H	H	B
M1256	1	162.721104	H	H	H	B	A	H	H	H	H	H	H	H	B	H	H	B	A	A	A	H	H	B	H	H	H	H	B	H	H	H	H	A	A	H	H	B	B	H	H	H	B	H	H	H	H	H	B
M1257	1	162.786134	H	H	H	B	A	H	H	H	H	H	H	H	B	H	H	B	A	A	A	H	H	B	H	H	H	H	B	H	H	H	H	A	A	H	H	B	B	H	H	H	B	H	H	H	H	H	B
M1258	1	162.871032	H	H	H	B	A	H	H	H	H	H	H	H	B	H	H	B	A	A	A	H	H	B	H	H	H	H	B	H	H	H	H	A	A	H	H	B	B	H	H	H	B	H	H	H	H	H	B
M1259	1	162.93502	H	H	H	B	A	H	H	H	H	H	H	H	B	H	H	B	A	A	A	H	H	B	H	H	H	H	B	H	H	H	H	A	A	H	H	B	B	H	H	H	B	H	H	H	H	H	B
M1260	1	162.972568	H	H	H	B	A	H	H	H	H	H	H	H	B	H	H	B	NC	NC	A	H	H	B	H	H	H	H	B	H	H	H	H	A	NC	H	H	B	B	H	H	H	B	H	H	H	H	H	B
M1261	1	162.989324	H	H	H	B	A	H	H	H	H	H	H	H	B	H	H	B	A	A	A	H	H	B	H	H	H	H	B	H	H	H	H	A	A	H	H	B	B	H	H	H	B	H	H	H	H	H	B
M1262	1	163.09835	H	H	H	B	A	H	H	H	H	H	H	H	B	H	H	B	A	A	A	H	H	B	H	H	H	H	B	H	H	H	H	A	A	H	H	B	B	H	H	H	B	H	H	H	H	H	B
M1263	1	163.161073	H	H	H	B	A	H	H	H	H	H	H	H	B	H	H	B	A	A	A	H	H	B	H	H	H	H	B	H	H	H	H	A	A	H	H	B	B	H	H	H	B	H	H	H	H	H	B
M1264	1	163.251655	H	H	H	B	A	H	H	H	H	H	H	H	B	H	H	B	A	NC	A	H	H	B	H	H	H	H	B	H	H	H	H	A	A	H	H	B	B	H	H	H	B	H	H	H	H	H	B
M1265	1	163.316344	H	H	H	B	A	H	H	H	H	H	H	H	B	H	H	B	A	A	A	H	H	B	H	H	H	H	B	H	H	H	H	A	A	H	H	B	B	H	H	H	B	H	H	H	H	H	B
M1266	1	163.364684	H	H	H	B	A	H	H	H	H	H	H	H	B	H	H	B	A	A	A	H	H	B	H	H	H	H	B	H	H	H	H	A	A	H	H	B	B	H	H	H	B	H	H	H	H	H	B
M1267	1	163.397434	H	H	H	B	A	H	H	H	H	H	H	H	B	H	H	B	A	A	A	H	H	B	H	H	H	H	B	H	H	H	H	A	A	H	H	B	B	H	H	H	B	H	H	H	H	H	B
M1268	1	163.446666	H	H	H	B	A	H	H	H	H	H	H	H	B	H	H	B	A	A	A	H	H	B	H	H	H	H	B	H	H	H	H	A	A	H	H	B	B	H	H	H	B	H	H	H	H	H	B
M1269	1	163.486489	H	H	H	B	A	H	H	H	H	H	H	H	B	H	H	B	A	A	A	H	H	B	H	H	H	H	B	H	H	H	H	A	A	H	H	B	B	H	H	H	B	H	H	H	H	H	B
M1270	1	163.53067	H	H	H	B	A	H	H	H	H	H	H	H	B	H	H	B	A	A	A	H	H	B	H	H	H	H	B	H	H	H	H	A	A	H	H	B	B	H	H	H	B	H	H	H	H	H	B
M1271	1	163.620514	H	H	H	B	A	H	H	H	H	H	H	H	B	H	H	B	A	A	A	H	H	B	H	H	H	H	B	H	H	H	H	A	A	H	H	B	B	H	H	H	B	H	H	H	H	H	B
M1272	1	163.673018	H	H	H	B	A	H	H	H	H	H	H	H	B	H	H	B	A	A	A	H	H	B	H	H	H	H	B	H	H	H	H	A	A	H	H	B	B	H	H	H	B	H	H	H	H	H	B
M1273	1	163.696413	H	H	H	B	A	H	H	H	H	H	H	H	B	H	H	B	A	A	A	H	H	B	H	H	H	H	B	H	H	H	H	A	A	H	H	B	B	H	H	H	B	H	H	H	H	H	B
M1274	1	163.726472	H	H	H	B	A	H	H	H	H	H	H	H	B	H	H	B	A	A	A	H	H	B	H	H	H	H	B	H	H	H	H	A	A	H	H	B	B	H	H	H	B	H	H	H	H	H	B
M1275	1	163.783547	H	H	H	B	A	H	H	H	H	H	H	H	B	H	H	B	A	A	A	H	H	B	H	H	H	H	B	H	H	H	H	A	A	H	H	B	B	H	H	H	B	H	H	H	H	H	B
M1276	1	163.921255	H	H	H	B	A	H	H	H	H	H	H	H	B	H	H	B	A	A	A	H	H	B	H	H	H	H	B	H	H	H	H	A	A	H	H	B	B	H	H	H	B	H	H	H	H	H	B
M1277	1	164.005656	H	H	H	B	A	H	H	H	H	H	H	H	B	H	H	B	A	A	A	H	H	B	H	H	H	H	B	H	H	H	H	A	A	H	H	B	B	H	H	H	B	H	H	H	H	H	B
M1278	1	164.057816	H	H	H	B	A	H	H	H	H	H	H	H	B	H	H	B	A	A	A	H	H	B	H	H	H	H	B	H	H	H	H	A	A	H	H	B	B	H	H	H	B	H	H	H	H	H	B
M1279	1	164.180391	H	H	H	B	A	H	H	H	H	H	H	H	B	H	H	B	A	A	A	H	H	B	H	H	H	H	B	H	H	H	H	A	A	H	H	B	B	H	H	H	B	H	H	H	H	H	B
M1280	1	164.226678	H	H	H	B	A	H	H	H	H	H	H	H	B	H	H	B	A	A	A	H	H	B	H	H	H	H	B	H	H	H	H	A	A	H	H	B	B	H	H	H	B	H	H	H	H	H	B
M1281	1	164.258915	H	H	H	B	A	H	H	H	H	H	H	H	B	H	H	B	A	A	A	H	H	B	H	H	H	H	B	H	H	H	H	A	A	H	H	B	B	H	H	H	B	H	H	H	H	H	B
M1282	1	164.268287	H	H	H	B	A	H	H	H	H	H	H	H	B	H	H	B	A	A	A	H	H	B	H	H	H	H	B	H	H	H	H	A	A	H	H	B	B	H	H	H	B	H	H	H	H	H	B
M1283	1	164.327061	H	H	H	B	A	H	H	H	H	H	H	H	B	H	H	B	A	A	A	H	H	B	H	H	H	H	B	H	H	H	H	A	A	H	H	B	B	H	H	H	B	H	H	H	H	H	B
M1284	1	164.379626	H	H	H	B	A	H	H	H	H	H	H	H	B	H	H	B	A	A	A	H	H	B	H	H	H	H	B	H	H	H	H	A	A	H	H	B	B	H	H	H	B	H	H	H	H	H	B
M1285	1	164.408102	H	H	H	B	A	H	H	H	H	H	H	H	B	H	H	B	A	A	A	H	H	B	H	H	H	H	B	H	H	H	H	A	A	H	H	B	B	H	H	H	B	H	H	H	H	H	B
M1286	1	164.646134	H	H	H	B	A	H	H	H	H	H	H	H	B	H	H	B	A	A	A	H	H	B	H	H	H	H	B	H	H	H	H	A	A	H	H	B	B	H	H	H	B	H	H	H	H	H	B
M1287	1	164.737603	H	H	H	B	A	H	H	H	H	H	H	H	B	H	H	B	A	A	A	H	H	B	H	H	H	H	B	H	H	H	H	A	A	H	H	B	B	H	H	H	B	H	H	H	H	H	B
M1288	1	164.863487	H	H	H	B	A	H	H	H	H	H	H	H	B	H	H	B	A	A	A	H	H	B	H	H	H	H	B	H	H	H	H	A	A	H	H	B	B	H	H	H	B	H	H	H	H	H	B
M1289	1	164.895117	H	H	H	B	A	H	H	H	H	H	H	H	B	H	H	B	A	NC	A	H	H	B	H	H	H	H	B	H	H	H	H	A	A	H	H	B	B	H	H	H	B	H	H	H	H	H	B
M1290	1	164.941357	H	H	H	B	A	H	H	H	H	H	H	H	B	H	H	B	A	A	A	H	H	B	H	H	H	H	B	H	H	H	H	A	A	H	H	B	B	H	H	H	B	H	H	H	H	H	B
M1291	1	164.961516	H	H	H	B	A	H	H	H	H	H	H	H	B	H	H	B	A	A	A	H	H	B	H	H	H	H	B	H	H	H	H	A	A	H	H	B	B	H	H	H	B	H	H	H	H	H	B
M1292	1	165.012948	H	H	H	B	A	H	H	H	H	H	H	H	B	H	H	B	A	NC	A	H	H	B	H	H	H	H	B	H	H	H	H	A	A	H	H	B	B	H	H	H	B	H	H	H	H	H	B
M1293	1	165.241286	H	H	H	B	A	H	H	H	H	H	H	H	B	H	H	B	A	A	A	H	H	B	H	H	H	H	B	H	H	H	H	A	A	H	H	B	B	H	H	H	B	H	H	H	H	H	B
M1294	1	165.258066	H	H	H	B	A	H	H	H	H	H	H	H	B	H	H	B	A	A	A	H	H	B	H	H	H	H	B	H	H	H	H	A	A	H	H	B	B	H	H	H	B	H	H	H	H	H	B
M1295	1	165.27603	H	H	H	B	A	H	H	H	H	H	H	H	B	H	H	B	A	A	A	H	H	B	H	H	H	H	B	H	H	H	H	A	A	H	H	B	B	H	H	H	B	H	H	H	H	H	B
M1296	1	165.289175	H	H	H	B	A	H	H	H	H	H	H	H	B	H	H	B	A	A	A	H	H	B	H	H	H	H	B	H	H	H	H	A	A	H	H	B	B	H	H	H	B	H	H	H	H	H	B
M1297	1	165.305701	H	H	H	B	A	H	H	H	H	H	H	H	B	H	H	B	A	A	A	H	H	B	H	H	H	H	B	H	H	H	H	A	A	H	H	B	B	H	H	H	B	H	H	H	H	H	B
M1299	1	165.315476	H	H	H	B	A	H	H	H	H	H	H	H	B	H	H	B	A	A	A	H	H	B	H	H	H	H	B	H	H	H	H	A	A	H	H	B	B	H	H	H	B	H	H	H	H	H	B
M1300	1	165.320465	H	H	H	B	A	H	H	H	H	H	H	H	B	H	H	B	A	A	A	H	H	B	H	H	H	H	B	H	H	H	H	A	A	H	H	B	B	H	H	H	B	H	H	H	H	H	B
M1301	1	165.341804	H	H	H	B	A	H	H	H	H	H	H	H	B	H	H	B	A	A	A	H	H	B	H	H	H	H	B	H	H	H	H	A	A	H	H	B	B	H	H	H	B	H	H	H	H	H	B
M1302	1	165.398345	H	H	H	B	A	H	H	H	H	H	H	H	B	H	H	B	A	A	A	H	H	B	H	H	H	H	B	H	H	H	H	NC	A	H	H	B	B	H	H	H	B	H	H	H	H	H	B
M1303	1	165.408278	H	H	H	B	A	H	H	H	H	H	H	H	B	H	H	B	A	A	A	H	H	B	H	H	H	H	B	H	H	H	H	A	A	H	H	B	B	H	H	H	B	H	H	H	H	H	B
M1304	1	165.426207	H	H	H	B	A	H	H	H	H	H	H	H	B	H	H	B	A	A	A	H	H	B	H	H	H	H	B	H	H	H	H	A	A	H	H	B	B	H	H	H	B	H	H	H	H	H	B
M1305	1	165.43951	H	H	H	B	A	H	H	H	H	H	H	H	B	H	H	B	A	A	A	H	H	B	H	H	H	H	B	H	H	H	H	A	A	H	H	B	B	H	H	H	B	H	H	H	H	H	B
M1306	1	165.452245	H	H	H	B	A	H	H	H	H	H	H	H	B	H	H	B	A	A	A	H	H	NC	H	H	H	H	B	H	H	H	H	A	A	H	H	B	B	H	H	H	B	H	H	H	H	H	B
M1307	1	165.458856	H	H	H	B	A	H	H	H	H	H	H	H	B	H	H	B	A	A	A	H	H	B	H	H	H	H	B	H	H	H	H	A	A	H	H	B	B	H	H	H	B	H	H	H	H	H	B
M1308	1	165.468451	H	H	H	B	A	H	H	H	H	H	H	H	B	H	H	B	A	A	A	H	H	B	H	H	H	H	B	H	H	H	H	A	A	H	H	B	B	H	H	H	B	H	H	H	H	H	B
M1309	1	165.487961	H	H	H	B	A	H	H	H	H	H	H	H	B	H	H	B	A	A	A	H	H	B	H	H	H	H	B	H	H	H	H	A	A	H	H	B	B	H	H	H	B	H	H	H	H	H	B
M1310	1	165.490672	H	H	H	B	A	H	H	H	H	H	H	H	B	H	H	B	A	A	A	H	H	B	H	H	H	H	B	H	H	H	H	A	A	H	H	B	B	H	H	H	B	H	H	H	H	H	B
M1311	1	165.498814	H	H	H	B	A	H	H	H	H	H	H	H	B	H	H	B	A	A	A	H	H	B	H	H	H	H	B	H	H	H	H	A	A	H	H	B	B	H	H	H	B	H	H	H	H	H	B
M1312	1	165.54491	H	H	H	B	A	H	H	H	H	H	H	H	B	H	H	B	A	A	A	H	H	B	H	H	H	H	B	H	H	H	H	A	A	H	H	B	B	H	H	H	B	H	H	H	H	H	B
M1313	1	165.570825	H	H	H	B	A	H	H	H	H	H	H	H	B	H	H	B	A	A	A	H	H	B	H	H	H	H	B	H	H	H	H	A	A	H	H	B	B	H	H	H	B	H	H	H	H	H	B
M1314	1	165.581372	H	H	H	B	A	H	H	H	H	H	H	H	B	H	H	B	A	A	A	H	H	B	H	H	H	H	B	H	H	H	H	A	A	H	H	B	B	H	H	H	B	H	H	H	H	H	B
M1315	1	165.723917	H	H	H	B	A	H	H	H	H	H	H	H	B	H	H	B	A	A	A	H	H	B	H	H	H	H	B	H	H	H	H	A	A	H	H	B	B	H	H	H	B	H	H	H	H	H	B
M1316	1	165.898081	H	H	H	B	A	H	H	H	H	H	H	H	B	H	H	B	A	A	A	H	H	B	H	H	H	H	B	H	H	H	H	A	A	H	H	B	B	H	H	H	B	H	H	H	H	H	B
M1317	1	165.932722	H	H	H	B	A	H	H	H	H	H	H	H	B	H	H	B	A	A	A	H	H	B	H	H	H	H	B	H	H	H	H	A	A	H	H	B	B	H	H	H	B	H	H	H	H	H	B
M1318	1	165.995442	H	H	H	B	A	H	H	H	H	H	H	H	B	H	H	B	A	A	A	H	H	B	H	H	H	H	B	H	H	H	H	A	A	H	H	B	B	H	H	H	B	H	H	H	H	H	B
M1319	1	166.004523	H	H	H	B	A	H	H	H	H	H	H	H	B	H	H	B	A	A	A	H	H	B	H	H	H	H	B	H	H	H	H	A	A	H	H	B	B	H	H	H	B	H	H	H	H	H	B
M1320	1	166.087764	H	H	H	B	A	H	H	H	H	H	H	H	B	H	H	B	A	A	A	H	H	B	H	H	H	H	B	H	H	H	H	A	A	H	H	B	B	H	H	H	B	H	H	H	H	H	B
M1321	1	166.132851	H	H	H	B	A	H	H	H	H	H	H	H	B	H	H	B	A	A	A	H	H	B	H	H	H	H	B	H	H	H	H	A	A	H	H	B	B	H	H	H	B	H	H	H	H	H	B
M1322	1	166.140148	H	H	H	B	A	H	H	H	H	H	H	H	B	H	H	B	A	A	A	H	H	B	H	H	H	H	B	H	H	H	H	A	A	H	H	B	B	H	H	H	B	H	H	H	H	H	B
M1323	1	166.152586	H	H	H	B	A	H	H	H	H	H	H	H	B	H	H	B	A	A	A	H	H	B	H	H	H	H	B	H	H	H	H	A	A	H	H	B	B	H	H	H	B	H	H	H	H	H	B
M1324	1	166.170251	H	H	H	B	A	H	H	H	H	H	H	H	B	H	H	B	A	A	A	H	H	B	H	H	H	H	B	H	H	H	H	A	A	H	H	B	B	H	H	H	B	H	H	H	H	H	B
M1325	1	166.217887	H	H	H	B	A	H	H	H	H	H	H	H	B	H	H	B	A	A	A	H	H	B	H	H	H	H	B	H	H	H	H	A	A	H	H	B	B	H	H	H	B	H	H	H	H	H	B
M1326	1	166.22515	H	H	H	B	A	H	H	H	H	H	H	H	B	H	H	B	A	A	A	H	H	B	H	H	H	H	B	H	H	H	H	A	A	H	H	B	B	H	H	H	B	H	H	H	H	H	B
M1327	1	166.445251	H	H	B	B	A	H	H	H	H	H	H	H	B	H	H	B	A	A	A	H	H	B	H	H	H	H	B	H	H	H	H	A	A	H	H	B	B	H	H	H	B	H	H	H	H	H	B
M1328	1	166.501827	H	H	B	B	A	H	H	H	H	H	H	H	B	H	H	B	A	A	A	H	H	B	H	H	H	H	B	H	H	H	H	A	A	H	H	B	B	H	H	H	B	H	H	H	H	H	B
M1329	1	166.547477	H	H	B	B	A	H	H	H	H	H	H	H	B	H	H	B	A	A	A	H	H	B	H	H	H	H	B	H	H	H	H	A	A	H	H	B	B	H	H	H	B	H	H	H	H	H	B
M1330	1	166.69226	H	H	B	B	A	H	H	H	H	H	H	H	B	H	H	B	A	A	A	H	H	B	H	H	H	H	B	H	H	H	H	A	A	H	H	B	B	H	H	H	B	H	H	H	H	H	B
M1331	1	166.714833	H	H	B	B	A	H	H	H	H	H	H	H	B	H	H	B	A	NC	A	H	H	B	H	H	H	H	B	H	H	H	H	A	A	H	H	B	B	H	H	H	B	H	H	H	H	H	B
M1332	1	166.777381	H	H	B	B	A	H	H	H	H	H	H	H	B	H	H	B	A	A	A	H	H	B	H	H	H	H	B	H	H	H	H	A	A	H	H	B	B	H	H	H	B	H	H	H	H	H	B
M1333	1	166.832368	H	H	B	B	A	H	H	H	H	H	H	H	B	H	H	B	A	A	A	H	H	B	H	H	H	H	B	H	H	H	H	A	A	H	H	B	B	H	H	H	B	H	H	H	H	H	B
M1334	1	166.840984	H	H	B	B	A	H	H	H	H	H	H	H	B	H	H	B	A	A	A	H	H	B	H	H	H	H	B	H	H	H	H	A	A	H	H	B	NC	H	H	H	B	H	H	H	H	H	B
M1335	1	166.899458	H	H	B	B	A	H	H	H	H	H	H	H	B	H	H	B	A	A	A	H	H	B	H	H	H	H	B	H	H	H	H	A	A	H	H	B	B	H	H	H	B	H	H	H	H	H	B
M1336	1	166.962636	H	H	B	B	A	H	H	H	H	H	H	H	B	H	H	B	A	A	A	H	H	B	H	H	H	H	B	H	H	H	H	A	A	H	H	B	B	H	H	H	B	H	H	H	H	H	B
M1337	1	166.980121	H	H	B	B	A	H	H	H	H	H	H	H	B	H	H	B	A	A	A	H	H	B	H	H	H	H	B	H	H	H	H	A	A	H	H	B	B	H	H	H	B	H	H	H	H	H	B
M1338	1	167.060789	H	H	B	B	A	H	H	H	H	H	H	H	B	H	H	B	A	A	A	H	H	B	H	H	H	H	B	H	H	H	H	A	A	H	H	B	B	H	H	H	B	H	H	H	H	H	B
M1339	1	167.142623	H	H	B	B	A	H	H	H	H	H	H	H	B	H	H	B	A	A	A	H	H	B	H	H	H	H	B	H	H	H	H	A	A	H	H	B	B	H	H	H	B	H	H	H	H	H	B
M1340	1	167.197021	H	H	B	B	A	H	H	H	H	H	H	H	B	H	H	B	A	A	A	H	H	B	H	H	H	H	B	H	H	H	H	A	A	H	H	B	B	H	H	H	B	H	H	H	H	H	B
M1341	1	167.238297	H	H	B	B	A	H	H	H	H	H	H	H	B	H	H	B	A	A	A	H	H	B	H	H	H	H	B	H	H	H	H	A	A	H	H	B	B	H	H	H	B	H	H	H	H	H	B
M1342	1	167.299842	H	H	B	B	NC	H	H	H	H	H	H	H	B	H	H	B	NC	NC	NC	H	H	B	H	H	H	H	B	H	H	H	H	NC	NC	H	H	B	B	H	H	H	B	H	H	H	H	H	B
M1343	1	167.33354	H	H	B	B	A	H	H	H	H	H	H	H	B	H	H	B	A	A	A	H	H	B	H	H	H	H	B	H	H	H	H	A	A	H	H	B	B	H	H	H	B	H	H	H	H	H	B
M1344	1	167.368363	H	H	B	B	A	H	H	H	H	H	H	H	B	H	H	B	A	A	A	H	H	B	H	H	H	H	B	H	H	H	H	A	A	H	H	B	B	H	H	H	B	H	H	H	H	H	B
M1345	1	167.422007	H	H	B	B	A	H	H	H	H	H	H	H	B	H	H	B	A	A	A	H	H	B	H	H	H	H	B	H	H	H	H	A	A	H	H	B	B	H	H	H	B	H	H	H	H	H	B
M1346	1	167.467409	H	H	B	B	A	H	H	H	H	H	H	H	B	H	H	B	A	A	A	H	H	B	H	H	H	H	B	H	H	H	H	A	A	H	H	B	B	H	H	H	B	H	H	H	H	H	B
M1347	1	167.495095	H	H	B	B	A	H	H	H	H	H	H	H	B	H	H	B	A	A	A	H	H	B	H	H	H	H	B	H	H	H	H	A	A	H	H	B	B	H	H	H	B	H	H	H	H	H	B
M1348	1	167.532406	H	H	B	B	A	H	H	H	H	H	H	H	B	H	H	B	A	NC	A	H	H	B	H	H	H	H	B	H	H	H	H	A	A	H	H	B	B	H	H	H	B	H	H	H	H	H	B
M1349	1	167.605761	H	H	B	B	A	H	H	H	H	H	H	H	B	H	H	B	A	A	A	H	H	B	H	H	H	H	B	H	H	H	H	A	A	H	H	B	B	H	H	H	B	H	H	H	H	H	B
M1350	1	167.647638	H	H	B	B	A	H	H	H	H	H	H	H	B	H	H	B	A	A	A	H	H	B	H	H	H	H	B	H	H	H	H	A	A	H	H	B	B	H	H	H	B	H	H	H	H	H	B
M1351	1	167.760925	H	H	B	B	A	H	H	H	H	H	H	H	B	H	H	B	A	A	A	H	H	B	H	H	H	H	B	H	H	H	H	A	A	H	H	B	B	H	H	H	B	H	H	H	H	H	B
M1352	1	167.782209	H	H	B	B	A	H	H	H	H	H	H	H	B	H	H	B	A	A	A	H	H	B	H	H	H	H	B	H	H	H	H	A	A	H	H	B	B	H	H	H	B	H	H	H	H	H	B
M1353	1	167.83044	H	H	B	B	A	H	H	H	H	H	H	H	B	H	H	B	A	A	A	H	H	B	H	H	H	H	B	H	H	H	H	A	A	H	H	B	B	H	H	H	B	H	H	H	H	H	B
M1354	1	167.971426	H	H	B	B	A	H	H	H	H	H	H	H	B	H	H	B	A	A	A	H	H	B	H	H	H	H	B	H	H	H	H	A	A	H	H	B	B	H	H	H	B	H	H	H	H	H	B
M1355	1	167.993162	H	H	B	B	A	H	H	H	H	H	H	H	B	H	H	B	A	A	A	H	H	B	H	H	H	H	B	H	H	H	H	A	A	H	H	B	B	H	H	H	B	H	H	H	H	H	B
M1356	1	167.994323	H	H	B	B	A	H	H	H	H	H	H	H	B	H	H	B	A	A	A	H	H	B	H	H	H	H	B	H	H	H	H	A	A	H	H	B	B	H	H	H	B	H	H	H	H	H	B
M1357	1	168.017756	H	H	B	B	A	H	H	H	H	H	H	H	B	H	H	B	A	A	A	H	H	B	H	H	H	H	B	H	H	H	H	A	A	H	H	B	B	H	H	H	B	H	H	H	H	H	B
M1358	1	168.103643	H	H	B	B	A	H	H	H	H	H	H	H	B	H	H	B	A	A	A	H	H	B	H	H	H	H	B	H	H	H	H	A	A	H	H	B	B	H	H	H	B	H	H	H	H	H	B
M1359	1	168.15468	H	H	B	B	A	H	H	H	H	H	H	H	B	H	H	B	A	A	A	H	H	B	H	H	H	H	B	H	H	H	H	A	A	H	H	B	B	H	H	H	B	H	H	H	H	H	B
M1360	1	168.195013	H	H	B	B	A	H	H	H	H	H	H	H	B	H	H	B	A	A	A	H	H	B	H	H	H	H	B	H	H	H	H	A	A	H	H	B	B	H	H	H	B	H	H	H	H	H	B
M1361	1	168.201325	H	H	B	B	A	H	H	H	H	H	H	H	B	H	H	B	A	A	A	H	H	B	H	H	H	H	B	H	H	H	H	A	A	H	H	B	B	H	H	H	B	H	H	H	H	H	B
M1363	1	168.346736	H	H	B	B	A	H	H	H	H	H	H	H	B	H	H	B	A	A	A	H	H	B	H	H	H	H	B	H	H	H	H	A	A	H	H	B	B	H	H	H	B	H	H	H	H	H	B
M1364	1	168.384713	H	H	B	B	A	H	H	H	H	H	H	H	B	H	H	B	A	A	A	H	H	B	H	H	H	H	B	H	H	H	H	A	A	H	H	B	B	H	H	H	B	H	H	H	H	H	B
M1365	1	168.505446	H	H	B	B	A	H	H	H	H	H	H	H	B	H	H	B	A	A	A	H	H	B	H	H	H	H	B	H	H	H	H	A	A	H	H	B	B	H	H	H	B	H	H	H	H	H	B
M1366	1	168.547494	H	H	B	B	A	H	H	H	H	H	H	A	B	H	H	B	A	NC	A	NC	H	NC	H	H	H	H	B	H	H	H	H	A	A	H	H	NC	B	H	H	H	B	H	H	H	H	H	B
M1367	1	168.671028	H	H	B	B	A	H	H	H	H	H	H	H	B	H	H	B	A	A	A	H	H	B	H	H	H	H	B	H	H	H	H	A	A	H	H	B	B	H	H	H	B	H	H	H	H	H	B
M1368	1	168.690204	H	H	B	B	A	H	H	H	H	H	H	H	B	H	H	B	A	A	A	H	H	B	H	H	H	H	B	H	H	H	H	A	A	H	H	B	B	H	H	H	B	H	H	H	H	H	B
M1369	1	168.729375	H	H	B	B	A	H	H	H	H	H	H	H	B	H	H	B	A	A	A	H	H	B	H	H	H	H	B	H	H	H	H	A	A	H	H	B	B	H	H	H	B	H	H	H	H	H	B
M1370	1	168.739468	H	H	B	B	A	H	H	H	H	H	H	H	B	H	H	B	A	A	A	H	H	B	H	H	H	H	B	H	H	H	H	A	A	H	H	B	B	H	H	H	B	H	H	H	H	H	B
M1371	1	168.813409	H	H	B	B	A	H	H	H	H	H	H	H	B	H	H	B	A	A	A	H	H	B	H	H	H	H	B	H	H	H	H	A	A	H	H	B	B	H	H	H	B	H	H	H	H	H	B
M1372	1	168.838735	H	H	B	B	A	H	H	H	H	H	H	H	B	H	H	B	A	NC	A	H	H	B	H	H	H	H	B	H	H	H	H	A	A	H	H	B	B	H	H	H	B	H	H	H	H	H	B
M1373	1	168.878224	H	H	B	B	A	H	H	H	H	H	H	H	B	H	H	B	A	A	A	H	H	B	H	H	H	H	B	H	H	H	H	A	A	H	H	B	B	H	H	H	B	H	H	H	H	H	B
M1374	1	168.975181	H	H	B	B	A	H	H	H	H	H	H	H	B	H	H	B	A	A	A	H	H	B	H	H	H	H	H	H	H	H	H	A	A	H	H	B	B	H	H	H	B	H	H	H	H	H	B
M1375	1	169.028331	H	H	B	B	A	H	H	H	H	H	H	H	B	H	H	B	A	A	A	H	H	B	H	H	H	H	H	H	H	H	H	A	A	H	H	B	B	H	H	H	B	H	H	H	H	H	B
M1376	1	169.029883	H	H	B	B	A	H	H	H	H	H	H	H	B	H	H	B	A	A	A	H	H	B	H	H	H	H	H	H	H	H	H	A	A	H	H	B	B	H	H	H	B	H	H	H	H	H	B
M1377	1	169.078809	H	H	B	B	A	H	H	H	H	H	H	H	B	H	H	B	A	A	A	H	H	B	H	H	H	H	H	H	H	H	H	A	A	H	H	B	B	H	H	H	B	H	H	H	H	H	B
M1378	1	169.125909	H	H	B	B	A	H	H	H	H	H	H	H	B	H	H	B	A	A	A	H	H	B	H	H	H	H	H	H	H	H	H	A	A	H	H	B	B	H	H	H	B	H	H	H	H	H	B
M1379	1	169.126294	H	H	B	B	A	H	H	H	H	H	H	H	B	H	H	B	A	A	A	H	H	B	H	H	H	H	H	H	H	H	H	A	A	H	H	B	B	H	H	H	B	H	H	H	H	H	B
M1380	1	169.21453	H	H	B	B	A	H	H	H	H	H	H	NC	B	H	H	B	A	A	A	H	H	B	H	H	H	H	H	H	H	H	H	A	A	H	H	B	B	H	H	H	B	H	H	H	H	H	B
M1381	1	169.261272	H	H	B	B	A	H	H	H	H	H	H	H	B	H	H	B	A	A	A	H	H	B	H	H	H	H	H	H	H	H	H	A	A	H	H	B	B	H	H	H	B	H	H	H	H	H	B
M1382	1	169.314933	H	H	B	B	A	H	H	H	H	H	H	H	B	H	H	B	A	A	A	H	H	B	H	H	H	H	H	H	H	H	H	A	A	H	H	B	B	H	H	H	B	H	H	H	H	H	B
M1383	1	169.354651	H	H	B	B	A	H	H	H	H	H	H	H	B	H	H	B	A	A	A	H	H	B	H	H	H	H	H	H	H	H	H	A	A	H	H	B	B	H	H	H	B	H	H	H	H	H	B
M1384	1	169.429608	H	H	B	B	A	H	H	H	H	H	H	H	B	H	H	B	A	A	A	H	H	B	H	H	H	H	H	H	H	H	H	A	A	H	H	B	B	H	H	H	B	H	H	H	H	H	B
M1385	1	169.473486	H	H	B	B	A	H	H	H	H	H	H	H	B	H	H	B	A	A	A	H	H	B	H	H	H	H	H	H	H	H	H	A	A	H	H	B	B	H	H	H	B	H	H	H	H	H	B
M1386	1	169.490146	H	H	B	B	A	H	H	H	H	H	H	H	B	H	H	B	A	A	A	H	H	B	H	H	H	H	H	H	H	H	H	A	A	H	H	B	B	H	H	H	B	H	H	H	H	H	B
M1388	1	169.595605	H	H	B	B	A	H	H	H	H	H	H	H	B	H	H	B	A	A	A	H	H	B	H	H	H	H	H	H	H	H	H	A	A	H	H	B	B	H	H	H	B	H	H	H	H	H	B
M1389	1	169.604007	H	H	B	B	A	H	H	H	H	H	H	H	B	H	H	B	A	A	A	H	H	B	H	H	H	H	H	H	H	H	H	A	A	H	H	B	B	H	H	H	B	H	H	H	H	H	B
M1390	1	169.75361	H	H	B	B	A	H	H	H	H	H	H	H	B	H	H	B	A	A	A	H	H	B	H	H	H	H	H	H	H	H	H	A	A	H	H	B	B	H	H	H	B	H	H	H	H	H	B
M1391	1	169.804583	H	H	B	B	A	H	H	H	H	H	H	H	B	H	H	B	A	A	A	H	H	B	H	H	H	H	H	H	H	H	H	A	A	H	H	B	B	H	H	H	B	H	H	H	H	H	B
M1392	1	169.855413	H	H	B	B	A	H	H	H	H	H	H	H	B	H	H	B	A	A	A	H	H	B	H	H	H	H	H	H	H	H	H	A	A	H	H	B	B	H	H	H	B	H	H	H	H	H	B
M1393	1	169.962519	H	H	B	B	A	H	H	H	H	H	H	H	B	H	H	B	A	A	A	H	H	B	H	H	H	H	H	H	H	H	H	A	A	H	H	B	B	H	H	H	B	H	H	H	H	H	B
M1394	1	169.977365	H	H	B	B	A	H	H	H	H	H	H	H	B	H	H	B	A	A	A	H	H	B	H	H	H	H	H	H	H	H	H	A	A	H	H	B	B	H	H	H	B	H	H	H	H	H	B
M1395	1	169.987875	H	H	B	B	A	H	H	H	H	H	H	H	B	H	H	B	A	A	A	H	H	B	H	H	H	H	H	H	H	H	H	A	A	H	H	B	B	H	H	H	B	H	H	H	H	H	B
M1396	1	169.996848	H	H	B	B	A	H	H	H	H	H	H	H	B	H	H	B	A	A	A	H	H	B	H	H	H	H	H	H	H	H	H	A	A	H	H	B	B	H	H	H	B	H	H	H	H	H	B
M1397	1	170.007004	H	H	B	B	A	H	H	H	H	H	H	H	B	H	H	B	A	A	A	H	H	B	H	H	H	H	H	H	H	H	H	A	A	H	H	B	B	H	H	H	B	H	H	H	H	H	B
M1398	1	170.024103	H	H	B	B	A	H	H	H	H	H	H	H	B	H	H	B	A	A	A	H	H	B	H	H	H	H	H	H	H	H	H	A	A	H	H	B	B	H	H	H	B	H	H	H	H	H	B
M1399	1	170.074488	H	H	B	B	A	H	H	H	H	H	H	H	B	H	H	B	A	A	A	H	H	B	H	H	H	H	H	H	H	H	H	A	A	H	H	B	B	H	H	H	B	H	H	H	H	H	B
M1400	1	170.089259	H	H	B	B	A	H	H	H	H	H	H	H	B	H	H	B	A	A	A	H	H	B	H	H	H	H	H	H	H	H	H	A	A	H	H	B	B	H	H	H	B	H	H	H	H	H	B
M1401	1	170.094211	H	H	B	B	A	H	H	H	H	H	H	H	B	H	H	B	A	A	A	H	H	B	H	H	H	H	H	H	H	H	H	A	A	H	H	B	B	H	H	H	B	H	H	H	H	H	B
M1402	1	170.108904	H	H	B	B	A	H	H	H	H	H	H	H	B	H	H	B	A	A	A	H	H	B	H	H	H	H	H	H	H	H	H	A	A	H	H	B	B	H	H	H	B	H	H	H	H	H	B
M1403	1	170.117465	H	H	B	B	A	H	H	H	H	H	H	H	B	H	H	B	A	A	A	H	H	B	H	H	H	H	H	H	H	H	H	A	A	H	H	B	B	H	H	H	B	H	H	H	H	H	B
M1404	1	170.12457	H	H	B	B	A	H	H	H	H	H	H	H	B	H	H	B	A	A	A	H	H	B	H	H	H	H	H	H	H	H	H	A	A	H	H	B	B	H	H	H	B	H	H	H	H	H	B
M1405	1	170.133687	H	H	B	B	A	H	H	H	H	H	H	H	B	H	H	B	A	A	A	H	H	B	H	H	H	H	H	H	H	H	H	A	A	H	H	B	B	H	H	H	B	H	H	H	H	H	B
M1406	1	170.153319	H	H	B	B	A	H	H	H	H	H	H	H	B	H	H	B	A	A	A	H	H	B	H	H	H	H	H	H	H	H	H	A	A	H	H	B	B	H	H	H	B	H	H	H	H	H	B
M1407	1	170.170463	H	H	B	B	A	H	H	H	H	H	H	H	B	H	H	B	A	A	A	H	H	B	H	H	H	H	H	H	H	H	H	A	A	H	H	B	B	H	H	H	B	H	H	H	H	H	B
M1408	1	170.187119	H	H	B	B	A	H	H	H	H	H	H	H	B	H	H	B	A	A	A	H	H	B	H	H	H	H	H	H	H	H	H	A	A	H	H	B	B	H	H	H	B	H	H	H	H	H	B
M1409	1	170.196821	H	H	B	B	A	H	H	H	H	H	H	H	B	H	H	B	A	A	A	H	H	B	H	H	H	H	H	H	H	H	H	A	A	H	H	B	B	H	H	H	B	H	H	H	H	H	B
M1410	1	170.206002	H	H	B	B	A	H	H	H	H	H	H	H	B	H	H	B	A	A	A	H	H	B	H	H	H	H	H	H	H	H	H	A	A	H	H	B	B	H	H	H	B	H	H	H	H	H	B
M1411	1	170.226664	H	H	B	B	A	H	H	H	H	H	H	H	B	H	H	B	A	A	A	H	H	B	H	H	H	H	H	H	H	H	H	A	A	H	H	B	B	H	H	H	B	H	H	H	H	H	B
M1412	1	170.241188	H	H	B	B	A	H	H	H	H	H	H	H	B	H	H	B	A	A	A	H	H	B	H	H	H	H	H	H	H	H	H	A	A	H	H	B	B	H	H	H	B	H	H	H	H	H	B
M1413	1	170.246789	H	H	B	B	A	H	H	H	H	H	H	H	B	H	H	B	A	A	A	H	H	B	H	H	H	H	H	H	H	H	H	A	A	H	H	B	B	H	H	H	B	H	H	H	H	H	B
M1414	1	170.269032	H	H	B	B	A	H	H	H	H	H	H	H	B	H	H	B	A	A	A	H	H	B	H	H	H	H	H	H	H	H	H	A	A	H	H	B	B	H	H	H	B	H	H	H	H	NC	B
M1415	1	170.287345	H	H	B	B	A	H	H	H	H	H	H	H	B	H	H	B	A	A	A	H	H	B	H	H	H	H	H	H	H	H	H	A	A	H	H	B	B	H	H	H	B	H	H	H	H	H	B
M1416	1	170.297257	H	H	B	B	A	H	H	H	H	H	H	H	B	H	H	B	A	A	A	H	H	B	H	H	H	H	H	H	H	H	H	A	A	H	H	B	B	H	H	H	B	H	H	H	H	H	B
M1417	1	170.302246	H	H	B	B	A	H	H	H	H	H	H	H	B	H	H	B	A	A	A	H	H	B	H	H	H	H	H	H	H	H	H	A	A	H	H	B	B	H	H	H	B	H	H	H	H	H	B
M1418	1	170.314648	H	H	B	B	A	H	H	H	H	H	H	H	B	H	H	B	A	A	A	H	H	B	H	H	H	H	H	H	H	H	H	A	A	H	H	B	B	H	H	H	B	H	H	H	H	H	B
M1419	1	170.322555	H	H	B	B	A	H	H	H	H	H	H	H	B	H	H	B	A	A	A	H	H	B	H	H	H	H	H	H	H	H	H	A	A	H	H	B	B	H	H	H	B	H	H	H	H	H	B
M1420	1	170.330018	H	H	B	B	A	H	H	H	H	H	H	H	B	H	H	B	A	A	A	H	H	B	H	H	H	H	H	H	H	H	H	A	A	H	H	B	B	H	H	H	B	H	H	H	H	H	B
M1421	1	170.336865	H	H	B	B	A	H	H	H	H	H	H	H	B	H	H	B	A	A	A	H	H	B	H	H	H	H	H	H	H	H	H	A	A	H	H	B	B	H	H	H	B	H	H	H	H	H	B
M1422	1	170.348232	H	H	B	B	A	H	H	H	H	H	H	H	B	H	H	B	A	A	A	H	H	B	H	H	H	H	H	H	H	H	H	A	A	H	H	B	B	H	H	H	B	H	H	H	H	H	B
M1423	1	170.358761	H	H	B	B	A	H	H	H	H	H	H	H	B	H	H	B	A	A	A	H	H	B	H	H	H	H	H	H	H	H	H	A	A	H	H	B	B	H	H	H	B	H	H	H	H	H	B
M1424	1	170.359443	H	H	B	B	A	H	H	H	H	H	H	H	B	H	H	B	A	A	A	H	H	B	H	H	H	H	H	H	H	H	H	A	A	H	H	B	B	H	H	H	B	H	H	H	H	H	B
M1425	1	170.369364	H	H	B	B	A	H	H	H	H	H	H	H	B	H	H	B	A	A	A	H	H	B	H	H	H	H	H	H	H	H	H	A	A	H	H	B	B	H	H	H	B	H	H	H	H	H	B
M1426	1	170.377144	H	H	B	B	A	H	H	H	H	H	H	H	B	H	H	B	A	A	A	H	H	B	H	H	H	H	H	H	H	H	H	A	A	H	H	B	B	H	H	H	B	H	H	H	H	H	B
M1427	1	170.385749	H	H	B	B	A	H	H	H	H	H	H	H	B	H	H	B	A	A	A	H	H	B	H	H	H	H	H	H	H	H	H	A	A	H	H	B	B	H	H	H	B	H	H	H	H	H	B
M1428	1	170.393412	H	H	B	B	A	H	H	H	H	H	H	H	B	H	H	B	A	A	A	H	H	B	H	H	H	H	H	H	H	H	H	A	A	H	H	B	B	H	H	H	B	H	H	H	H	H	B
M1429	1	170.400719	H	H	B	B	A	H	H	H	H	H	H	H	B	H	H	B	A	A	A	H	H	B	H	H	H	H	H	H	H	H	H	A	A	H	H	B	B	H	H	H	B	H	H	H	H	H	B
M1430	1	170.404361	H	H	B	B	A	H	H	H	H	H	H	H	B	H	H	B	A	A	A	H	H	B	H	H	H	H	H	H	H	H	H	A	A	H	H	B	B	H	H	H	B	H	H	H	H	H	B
M1431	1	170.4216	H	H	B	B	A	H	H	H	H	H	H	H	B	H	H	B	A	A	A	H	H	B	H	H	H	H	H	H	H	H	H	A	A	H	H	B	B	H	H	H	B	H	H	H	H	H	B
M1432	1	170.432675	H	H	B	B	A	H	H	H	H	H	H	H	B	H	H	B	A	A	A	H	H	B	H	H	H	H	H	H	H	H	H	A	A	H	H	B	B	H	H	H	B	H	H	H	H	H	B
M1433	1	170.43818	H	H	B	B	A	H	H	H	H	H	H	H	B	H	H	B	A	A	A	H	H	B	H	H	H	H	H	H	H	H	H	A	A	H	H	B	B	H	H	H	B	H	H	H	H	H	B
M1434	1	170.453051	H	H	B	B	A	H	H	H	H	H	H	H	B	H	H	B	A	A	A	H	H	B	H	H	H	H	H	H	H	H	H	A	A	H	H	B	B	H	H	H	B	H	H	H	H	H	B
M1435	1	170.461669	H	H	B	B	A	H	H	H	H	H	H	H	B	H	H	B	A	A	A	H	H	B	H	H	H	H	H	H	H	H	H	A	A	H	H	B	B	H	H	H	B	H	H	H	H	H	B
M1436	1	170.561197	H	H	B	B	A	H	H	H	H	H	H	H	B	H	H	B	A	A	A	H	H	B	H	H	H	H	H	H	H	H	H	A	A	H	H	B	B	H	H	H	B	H	H	H	H	H	B
M1437	1	170.562974	H	H	B	B	A	H	H	H	H	H	H	H	B	H	H	B	A	A	A	H	H	B	H	H	H	H	H	H	H	H	H	A	A	H	H	B	B	H	H	H	B	H	H	H	H	H	B
M1438	1	170.632325	H	H	B	B	A	H	H	H	H	H	H	H	B	H	H	B	A	NC	A	H	H	B	H	H	H	H	H	H	H	H	H	A	A	H	H	B	B	H	H	H	B	H	H	H	H	H	B
M1439	1	170.677064	H	H	B	B	A	H	H	H	H	H	H	H	B	H	H	B	A	A	A	H	H	B	H	H	H	H	H	H	H	H	H	A	A	H	H	B	B	H	H	H	B	H	H	H	H	H	B
M1440	1	170.753694	H	H	B	B	A	H	H	H	H	H	H	H	B	H	H	B	A	A	A	H	H	B	H	H	H	H	H	H	H	H	H	A	A	H	H	B	B	H	H	H	B	H	H	H	H	H	B
M1441	1	170.876208	H	H	B	B	A	H	H	H	H	H	H	H	B	H	H	B	A	A	A	H	H	B	H	H	H	H	H	H	H	H	H	A	A	H	H	B	B	H	H	H	B	H	H	H	H	H	B
M1442	1	170.880062	H	H	B	B	A	H	H	H	H	H	H	H	B	H	H	B	A	A	A	H	H	B	H	H	H	H	H	H	H	H	H	A	A	H	H	B	B	H	H	H	B	H	H	H	H	H	B
M1443	1	170.931506	H	H	B	B	A	H	H	H	H	H	H	H	B	H	H	B	A	A	A	H	H	B	H	H	H	H	H	H	H	H	H	A	A	H	H	B	B	H	H	H	B	H	H	H	H	H	B
M1444	1	171.020306	H	H	B	B	A	H	H	H	H	H	H	H	B	H	H	B	A	A	A	H	H	B	H	H	H	H	H	H	H	H	H	A	A	H	H	B	B	H	H	H	B	H	H	H	H	H	B
M1445	1	171.177356	H	H	B	B	A	H	H	H	H	H	H	H	B	H	H	B	A	NC	A	H	H	B	H	H	H	H	H	H	H	H	H	A	A	H	H	B	B	H	H	H	B	H	H	H	H	H	B
M1446	1	171.18107	H	H	B	B	A	H	H	H	H	H	H	H	B	H	H	B	A	A	A	H	H	B	H	H	H	H	H	H	H	H	H	A	A	H	H	B	B	H	H	H	B	H	H	H	H	H	B
M1447	1	171.18107	H	H	B	B	A	H	H	H	H	H	H	H	B	H	H	B	A	A	A	H	H	B	H	H	H	H	H	H	H	H	H	A	A	H	H	B	B	H	H	H	B	H	H	H	H	H	B
M1448	1	171.206905	H	H	B	B	A	H	H	H	H	H	H	H	B	H	H	B	A	A	A	H	H	B	H	H	H	H	H	H	H	H	H	A	A	H	H	B	B	H	H	H	B	H	H	H	H	H	B
M1449	1	172.990675	H	H	B	B	A	H	H	H	H	H	H	H	B	H	H	B	A	A	A	H	H	B	H	H	H	H	H	H	H	H	H	A	A	H	H	B	B	H	H	H	B	H	H	H	H	H	H
M1450	1	173.040311	H	H	B	B	A	H	H	H	H	H	H	H	B	H	H	B	A	A	A	H	H	B	H	H	H	H	H	H	H	H	H	A	A	H	H	B	B	H	H	H	B	H	H	H	H	H	H
M1451	1	173.059168	H	H	B	B	A	H	H	H	H	H	H	H	B	H	H	B	A	A	A	H	H	B	H	H	H	H	H	H	H	H	H	A	A	H	H	B	B	H	H	H	B	H	H	H	H	H	H
M1452	1	173.088272	H	H	B	B	A	H	H	H	H	H	H	H	B	H	H	B	A	A	A	H	H	B	H	H	H	H	H	H	H	H	H	A	A	H	H	B	B	H	H	H	B	H	H	H	H	H	H
M1453	1	173.125888	H	H	B	B	A	H	H	H	H	H	H	H	B	H	H	B	A	A	A	H	H	B	H	H	H	H	H	H	H	H	H	A	A	H	H	B	B	H	H	H	B	H	H	H	H	H	H
M1454	1	173.136274	H	H	B	B	A	H	H	H	H	H	H	H	B	H	H	B	A	A	A	H	H	B	H	H	H	H	H	H	H	H	H	A	A	H	H	B	B	H	H	H	B	H	H	H	H	H	H
M1455	1	173.168625	H	H	B	B	A	H	H	H	H	H	H	H	B	H	H	B	A	A	A	H	H	B	H	H	H	H	H	H	H	H	H	A	A	H	H	B	B	H	H	H	B	H	H	H	H	H	H
M1456	1	173.181576	H	H	B	B	A	H	H	H	H	H	H	H	B	H	H	B	A	A	A	H	H	B	H	H	H	H	H	H	H	H	H	A	A	H	H	B	B	H	H	H	B	H	H	H	H	H	H
M1457	1	173.211342	H	H	B	B	A	H	H	H	H	H	H	H	B	H	H	B	A	A	A	H	H	B	H	H	H	H	H	H	H	H	H	A	A	H	H	B	B	H	H	H	B	H	H	H	H	H	H
M1458	1	173.247018	H	H	B	B	A	H	H	H	H	H	H	H	B	H	H	B	A	A	A	H	H	B	H	H	H	H	H	H	H	H	H	A	A	H	H	B	B	H	H	H	B	H	H	H	H	H	H
M1459	1	173.268648	H	H	B	B	A	H	H	H	H	H	H	H	B	H	H	B	A	A	A	H	H	B	H	H	H	H	H	H	H	H	H	A	A	H	H	B	B	H	H	H	B	H	H	H	H	H	H
M1460	1	173.269509	H	H	B	B	A	H	H	H	H	H	H	H	B	H	H	B	A	A	A	H	H	B	H	H	H	H	H	H	H	H	H	A	A	H	H	B	B	H	H	H	B	H	H	H	H	H	H
M1461	1	173.277412	H	H	B	B	A	H	H	H	H	H	H	H	B	H	H	B	A	A	A	H	H	B	H	H	H	H	H	H	H	H	H	A	A	H	H	B	B	H	H	H	B	H	H	H	H	H	H
M1462	1	173.29731	H	H	B	B	A	H	H	H	H	H	H	H	B	H	H	B	A	A	A	H	H	B	H	H	H	H	H	H	H	H	H	A	A	H	H	B	B	H	H	H	B	H	H	H	H	H	H
M1463	1	173.340325	H	H	B	B	A	H	H	H	H	H	H	H	B	H	H	B	A	A	A	H	H	B	H	H	H	H	H	H	H	H	H	A	A	H	H	B	B	H	H	H	B	H	H	H	H	H	H
M1464	1	173.367951	H	H	B	B	A	H	H	H	H	H	H	H	B	H	H	B	A	A	A	H	H	B	H	H	H	H	H	H	H	H	H	A	A	H	H	B	B	H	H	H	B	H	H	H	H	H	H
M1465	1	173.434238	H	H	B	B	A	H	H	H	H	H	H	H	B	H	H	B	A	A	A	H	H	B	H	H	H	H	H	H	H	H	H	A	A	H	H	B	B	H	H	H	B	H	H	H	H	H	H
M1466	1	173.586046	H	H	B	B	A	H	H	H	H	H	H	H	B	H	H	B	A	A	A	H	H	B	H	H	H	H	H	H	H	H	H	A	A	H	H	B	B	H	H	H	B	H	H	H	H	H	H
M1467	1	174.149663	H	H	B	B	A	H	H	H	H	H	H	H	B	H	H	B	A	A	A	H	H	B	H	H	H	H	H	H	H	H	H	A	A	H	H	B	B	H	H	H	B	H	H	H	H	H	H
M1468	1	174.265123	H	H	B	B	A	H	H	H	H	H	H	H	B	H	H	B	A	A	A	H	H	B	H	H	H	H	H	H	H	H	H	A	A	H	H	B	B	H	H	H	B	H	H	H	H	H	H
M1469	1	174.283486	H	H	B	B	A	H	H	H	H	H	H	H	B	H	H	B	A	A	A	H	H	B	H	H	H	H	H	H	H	H	H	A	A	H	H	B	B	H	H	H	B	H	H	H	H	H	H
M1470	1	174.291379	H	H	B	B	A	H	H	H	H	H	H	H	B	H	H	B	A	A	A	H	H	B	H	H	H	H	H	H	H	H	H	A	A	H	H	B	B	H	H	H	B	H	H	H	H	H	H
M1471	1	174.500444	H	H	B	B	A	H	H	H	H	H	H	H	B	H	H	B	A	A	A	H	H	B	H	H	H	H	H	H	H	H	H	A	A	H	H	B	B	H	H	H	B	H	H	H	H	H	H
M1472	1	174.570545	H	H	B	B	A	H	H	H	H	H	H	H	B	H	H	B	A	A	A	H	H	B	H	H	H	H	H	H	H	H	H	A	A	H	H	B	B	H	H	H	B	H	H	H	H	H	H
M1473	1	174.61605	H	H	B	B	A	H	H	H	H	H	H	H	B	H	H	B	A	A	A	H	H	B	H	H	H	H	H	H	H	H	H	A	A	H	H	B	B	H	H	H	B	H	H	H	H	H	H
M1474	1	174.79579	H	H	B	B	A	H	H	H	H	H	H	H	B	H	H	B	A	A	A	H	H	B	H	H	H	H	H	H	H	H	H	A	A	H	H	B	B	H	H	H	B	H	H	H	H	H	H
M1475	1	174.841439	H	H	B	B	A	H	H	H	H	H	H	H	B	H	H	B	A	A	A	H	H	B	H	H	H	H	H	H	H	H	H	A	A	H	H	B	B	H	H	H	B	H	H	H	H	H	H
M1476	1	176.172121	H	H	B	B	A	H	H	H	H	H	H	H	B	H	H	B	A	A	A	H	H	B	H	H	H	H	H	H	H	H	H	A	A	H	H	B	B	H	H	H	B	H	H	H	H	H	H
M1477	1	176.198206	H	H	B	B	A	H	H	H	H	H	H	H	B	H	H	B	A	A	A	H	H	B	H	H	H	H	H	H	H	H	H	A	A	H	H	B	B	H	H	H	B	H	H	H	H	H	H
M1478	1	176.823058	H	H	B	B	A	H	H	H	H	H	H	H	B	H	H	B	A	A	A	H	H	B	H	H	H	H	H	H	H	H	H	A	A	H	H	B	B	H	H	H	B	H	H	H	H	H	H
M1479	1	176.92367	H	H	B	B	A	H	H	H	H	H	H	H	B	H	H	B	A	A	A	H	H	B	H	H	H	H	H	H	H	H	H	A	A	H	H	B	B	H	H	H	B	H	H	H	H	H	H
M1480	1	176.926677	H	H	B	B	A	H	H	H	H	H	H	H	B	H	H	B	A	A	A	H	H	B	H	H	H	H	H	H	H	H	H	A	A	H	H	B	B	H	H	H	B	H	H	H	H	H	H
M1481	1	177.057727	H	H	B	B	A	H	H	H	H	H	H	H	B	H	H	B	A	NC	A	H	H	B	H	H	H	H	H	H	H	H	H	A	NC	H	H	B	B	H	H	H	B	H	H	H	H	H	H
M1482	1	177.439497	H	H	B	B	A	H	H	H	H	H	H	H	B	H	H	B	A	A	A	H	H	B	H	H	H	H	H	H	H	H	H	A	A	H	H	B	B	H	H	H	B	H	H	H	H	B	H
M1483	1	177.453771	H	H	B	B	A	H	H	H	H	H	H	H	B	H	H	B	A	A	A	H	H	B	H	H	H	H	H	H	H	H	H	A	A	H	H	B	B	H	H	H	B	H	H	H	H	B	H
M1484	1	177.495377	H	H	B	B	A	H	H	H	H	H	H	H	B	H	H	B	A	A	A	H	H	B	H	H	H	H	H	H	H	H	H	A	A	H	H	B	B	H	H	H	B	H	H	H	H	B	H
M1485	1	177.504474	H	H	B	B	A	H	H	H	H	H	H	H	B	H	H	B	A	A	A	H	H	B	H	H	H	H	H	H	H	H	H	A	A	H	H	B	B	H	H	H	B	H	H	H	H	B	H
M1486	1	177.521048	H	H	B	B	A	H	H	H	H	H	H	H	B	H	H	B	A	A	A	H	H	B	H	H	H	H	H	H	H	H	H	A	A	H	H	B	B	H	H	H	B	H	H	H	H	B	H
M1487	1	177.975297	H	H	B	B	A	H	H	H	H	H	H	H	B	H	H	B	A	A	A	H	H	B	H	H	H	H	H	H	H	H	H	A	A	H	H	B	B	H	H	H	B	H	H	H	H	B	H
M1488	1	177.991137	H	H	B	B	A	H	H	H	H	H	H	H	B	H	H	B	A	A	A	H	H	B	H	H	H	H	H	H	H	H	H	A	A	H	H	B	B	H	H	H	B	H	H	H	H	B	H
M1489	1	178.004486	H	H	B	B	A	H	H	H	H	H	H	H	B	H	H	B	A	A	A	H	H	B	H	H	H	H	H	H	H	H	H	A	A	H	H	B	B	H	H	H	B	H	H	H	H	B	H
M1490	1	178.116254	H	H	B	B	A	H	H	H	H	H	H	H	B	H	H	B	A	A	A	H	H	B	H	H	H	H	H	H	H	H	H	A	A	H	H	B	B	H	H	H	B	H	H	H	H	B	H
M1491	1	178.209958	H	H	B	B	A	H	H	H	H	H	H	H	B	H	H	B	A	A	A	H	H	B	H	H	H	H	H	H	H	H	H	A	A	H	H	B	B	H	H	H	B	H	H	H	H	B	H
M1492	1	178.283889	H	H	B	B	A	H	H	H	H	H	H	H	B	H	H	B	A	A	A	H	H	B	H	H	H	H	H	H	H	H	H	A	A	H	H	B	B	H	H	H	B	H	H	H	H	B	H
M1493	1	178.348298	H	H	B	B	A	H	H	H	H	H	H	H	B	H	H	B	A	A	A	H	H	B	H	H	H	H	H	H	H	H	H	A	A	H	H	B	B	H	H	H	B	H	H	H	H	B	H
M1494	1	178.401021	H	H	B	B	A	H	H	H	H	H	H	H	B	H	H	B	A	A	A	H	H	B	H	H	H	H	H	H	H	H	H	A	A	H	H	B	B	H	H	H	B	H	H	H	H	B	H
M1495	1	178.4971	H	H	B	B	A	H	H	H	H	H	H	H	B	H	H	B	A	A	A	H	H	B	H	H	H	H	H	H	H	H	H	A	A	H	H	B	B	H	H	H	B	H	H	H	H	B	H
M1496	1	178.560696	H	H	B	B	A	H	H	H	H	H	H	H	B	H	H	B	A	A	A	H	H	B	H	H	H	H	H	H	H	H	H	A	A	H	H	B	B	H	H	H	B	H	H	H	H	B	H
M1497	1	178.6153	H	H	B	B	A	H	H	H	H	H	H	H	B	H	H	B	A	A	A	H	H	B	H	H	H	H	H	H	H	H	H	A	A	H	H	B	B	H	H	H	B	H	H	H	H	B	H
M1498	1	178.834241	H	H	B	B	A	H	H	H	H	H	H	H	B	H	H	B	A	A	A	H	H	B	H	H	H	H	H	H	H	H	H	A	A	H	H	B	B	H	H	H	B	H	H	H	H	B	H
M1499	1	178.970319	H	H	B	B	A	H	H	H	H	H	H	H	B	H	H	B	A	A	A	H	H	B	H	H	H	H	H	H	H	H	H	A	A	H	H	B	B	H	H	H	B	H	H	H	H	B	H
M1500	1	179.047446	H	H	B	B	A	H	H	H	H	H	B	B	B	H	B	B	A	A	A	H	H	B	H	H	H	B	H	H	H	H	H	A	A	H	H	B	B	H	H	H	B	H	B	H	H	B	H
M1501	1	179.320049	H	H	B	B	NC	H	H	H	H	H	B	B	B	H	B	B	NC	NC	NC	H	H	B	H	H	H	B	H	H	H	H	H	NC	NC	H	H	B	B	H	H	H	B	H	B	H	H	B	H
M1502	1	179.404951	H	H	B	B	A	H	H	H	H	H	B	B	B	H	B	B	A	A	A	H	H	B	H	H	H	B	H	H	H	H	H	A	A	H	H	B	B	H	H	H	B	H	B	H	H	B	H
M1503	1	179.527143	H	H	B	B	A	H	H	H	H	H	B	B	B	H	B	B	A	A	A	H	H	B	H	H	H	B	H	H	H	H	H	A	A	H	H	B	B	H	H	H	B	H	B	H	H	B	H
M1504	1	179.591732	H	H	B	B	A	H	H	H	H	H	B	B	B	H	B	B	A	A	A	H	H	B	H	H	H	B	H	H	H	H	H	A	A	H	H	B	B	H	H	H	B	H	B	H	H	B	H
M1505	1	179.770528	H	H	B	B	A	H	H	H	H	H	B	B	B	H	B	B	A	A	A	H	H	B	H	H	H	B	H	H	H	H	H	A	A	H	H	B	B	H	H	H	B	H	B	H	H	B	H
M1506	1	180.002853	H	H	B	B	A	H	H	H	H	H	B	B	B	H	B	B	A	A	A	H	H	B	H	H	H	B	H	H	H	H	H	A	A	H	H	B	B	H	H	H	B	H	B	H	H	B	H
M1507	1	180.051911	H	H	B	B	A	H	H	H	H	H	B	B	B	H	B	B	A	A	A	H	H	B	H	H	H	B	H	H	H	H	H	A	A	H	H	B	B	H	H	H	B	H	B	H	H	B	H
M1508	1	180.288876	H	H	B	B	A	H	H	H	H	H	B	B	B	H	B	B	A	A	A	H	H	B	H	H	H	B	H	H	H	H	H	A	A	H	H	B	B	H	H	H	B	H	B	H	H	B	H
M1509	1	180.539141	H	H	B	B	A	NC	H	H	H	H	B	B	B	H	B	B	A	H	A	H	H	B	H	H	H	B	H	H	H	H	H	A	A	H	H	B	B	H	H	H	B	H	B	H	H	B	H
M1510	1	180.603184	H	H	B	B	A	H	H	H	H	H	B	B	B	H	B	B	A	A	A	H	H	B	H	H	H	B	H	H	H	H	H	A	A	H	H	B	B	H	H	H	B	H	B	H	H	B	H
M1512	1	180.645138	H	H	B	B	A	H	H	H	H	H	B	B	B	H	B	B	A	A	A	H	H	B	H	H	H	B	H	H	H	H	H	A	A	H	H	B	B	H	H	H	B	H	B	H	H	B	H
M1513	1	180.909446	H	H	B	B	A	H	H	H	H	H	B	B	B	H	B	B	A	A	A	H	H	B	H	H	H	B	H	H	H	H	H	A	A	H	H	B	B	H	H	H	B	H	B	H	H	B	H
M1514	1	180.967738	H	H	B	B	A	H	H	H	H	H	B	B	B	H	B	B	A	A	A	H	H	B	H	H	H	B	H	H	H	H	H	A	A	H	H	B	B	H	H	H	B	H	B	H	H	B	H
M1515	1	181.06764	H	H	B	B	A	H	H	H	H	H	B	B	B	H	B	B	A	A	A	H	H	B	H	H	H	B	H	H	H	H	H	A	A	H	H	B	B	H	H	H	B	H	B	H	H	B	H
M1516	1	181.124888	H	H	B	B	A	H	H	H	H	H	B	B	B	H	B	B	A	A	A	H	H	B	H	H	H	B	H	H	H	H	H	A	A	H	H	B	B	H	H	H	B	H	B	H	H	B	H
M1517	1	181.254115	H	H	B	B	A	H	H	H	H	H	B	B	B	H	B	B	A	A	A	H	H	B	H	H	H	B	H	H	H	H	H	A	A	H	H	B	B	H	H	H	B	H	B	H	H	B	H
M1518	1	181.274618	H	H	B	B	A	H	H	H	H	H	B	B	B	H	B	B	A	A	A	H	H	B	H	H	H	B	H	H	H	H	H	A	A	H	H	B	B	H	H	H	B	H	B	H	H	B	H
M1519	1	181.332424	H	H	B	B	A	H	H	H	H	H	B	B	B	H	B	B	A	A	A	H	H	B	H	H	H	B	H	H	H	H	H	A	A	H	H	B	B	H	H	H	B	H	B	H	H	B	H
M1520	1	181.347508	H	H	B	B	A	H	H	H	H	H	B	B	B	H	B	B	A	A	A	H	H	B	H	H	H	B	H	H	H	H	H	A	A	H	H	B	B	H	H	H	B	H	B	H	H	B	H
M1521	1	181.381368	H	H	B	B	A	H	H	H	H	H	B	B	B	H	B	B	A	A	A	H	H	B	H	H	H	B	H	H	H	H	H	A	A	H	H	B	B	H	H	H	B	H	B	H	H	B	H
M1522	1	181.456572	H	H	B	B	A	H	H	H	H	H	B	B	B	H	B	B	A	A	A	H	H	B	H	H	H	B	H	H	H	H	H	A	A	H	H	B	B	H	H	H	B	H	B	H	H	B	H
M1523	1	181.481871	H	H	B	B	A	H	H	H	H	H	B	B	B	H	B	B	A	A	A	H	H	B	H	H	H	B	H	H	H	H	H	A	A	H	H	B	B	H	H	H	B	H	B	H	H	B	H
M1524	1	181.512677	H	H	B	B	A	H	H	H	H	H	B	B	B	H	B	B	A	A	A	H	H	B	H	H	H	B	H	H	H	H	H	A	A	H	H	B	B	H	H	H	B	H	B	H	H	B	H
M1525	1	181.54133	H	H	B	B	A	H	H	H	H	H	B	B	B	H	B	B	A	A	A	H	H	B	H	H	H	B	H	H	H	H	H	A	A	H	H	B	B	H	H	H	B	H	B	H	H	B	H
M1526	1	181.564065	H	H	B	B	A	H	H	H	H	H	B	B	B	H	B	B	A	A	A	H	H	B	H	H	H	B	H	H	H	H	H	A	A	H	H	B	B	H	H	H	B	H	B	H	H	B	H
M1527	1	181.661796	H	H	B	B	A	H	H	H	H	H	B	B	B	H	B	B	A	A	A	H	H	B	H	H	H	B	H	H	H	H	H	A	A	H	H	B	B	H	H	H	B	H	B	H	H	B	H
M1528	1	181.693726	H	H	B	B	A	H	H	H	H	H	B	B	B	H	B	B	A	A	A	H	H	B	H	H	H	B	H	H	H	H	H	A	A	H	H	B	B	H	H	H	B	H	B	H	H	B	H
M1529	1	181.724688	H	H	B	B	A	H	H	H	H	H	B	B	B	H	B	B	A	A	A	H	H	B	H	H	H	B	H	H	H	H	H	A	A	H	H	B	B	H	H	H	B	H	B	H	H	B	H
M1530	1	181.845428	H	H	B	B	A	H	H	H	H	H	B	B	B	H	B	B	A	A	A	H	H	B	H	H	H	B	H	H	H	H	H	A	A	H	H	B	B	H	H	H	B	H	B	H	H	B	H
M1531	1	181.862769	H	H	B	B	A	H	H	H	H	H	B	B	B	H	B	B	A	A	A	H	H	B	H	H	H	B	H	H	H	H	H	A	A	H	H	B	B	H	H	H	B	H	B	H	H	B	H
M1532	1	181.928098	H	H	B	B	A	H	H	H	H	H	B	B	B	H	B	B	A	A	A	H	H	B	H	H	H	B	H	H	H	H	H	A	A	H	H	B	B	H	H	H	B	H	B	H	H	B	H
M1533	1	181.933423	H	H	B	B	A	H	H	H	H	H	B	B	B	H	B	B	A	A	A	H	H	B	H	H	H	B	H	H	H	H	H	A	A	H	H	B	B	H	H	H	B	H	B	H	H	B	H
M1534	1	181.970809	H	H	B	B	A	H	H	H	H	H	B	B	B	H	B	B	A	A	A	H	H	B	H	H	H	B	H	H	H	H	H	A	A	H	H	B	B	H	H	H	B	H	B	H	H	B	H
M1535	1	182.020362	H	H	B	B	A	H	H	H	H	H	B	B	B	H	B	B	A	A	A	H	H	B	H	H	H	B	H	H	H	H	H	A	A	H	H	B	B	H	H	H	B	H	B	H	H	B	H
M1536	1	182.066911	H	H	B	B	A	H	H	H	H	H	B	B	B	H	B	B	A	A	A	H	H	B	H	H	H	B	H	H	H	H	H	A	A	H	H	B	B	H	H	H	B	H	B	H	H	B	H
M1537	1	182.114377	H	H	B	B	A	H	H	H	H	H	B	B	B	H	B	B	A	A	A	H	H	B	H	H	H	B	H	H	H	H	H	A	A	H	H	B	B	H	H	H	B	H	B	H	H	B	H
M1538	1	182.134257	H	H	B	B	A	H	H	H	H	H	B	B	B	H	B	B	A	A	A	H	H	B	H	H	H	B	H	H	H	H	H	A	A	H	H	B	B	H	H	H	B	H	B	H	H	B	H
M1539	1	182.177416	H	H	B	B	A	H	H	H	H	H	B	B	B	H	B	B	A	A	A	H	H	B	H	H	H	B	H	H	H	H	H	A	A	H	H	B	B	H	H	H	B	H	B	H	H	B	H
M1540	1	182.202312	H	H	B	B	A	H	H	H	H	H	B	B	B	H	B	B	A	A	A	H	H	B	H	H	H	B	H	H	H	H	H	A	A	H	H	B	B	H	H	H	B	H	B	H	H	B	H
M1541	1	182.252184	H	H	B	B	A	H	H	H	H	H	B	B	B	H	B	B	A	A	A	H	H	B	H	H	H	B	H	H	H	H	H	A	A	H	H	B	B	H	H	H	B	H	B	H	H	B	H
M1542	1	182.294762	H	H	B	B	A	H	H	H	H	H	B	B	B	H	B	B	A	A	A	H	H	B	H	H	H	B	H	H	H	H	H	A	A	H	H	B	B	H	H	H	B	H	B	H	H	B	H
M1543	1	182.327772	H	H	B	B	A	H	H	H	H	H	B	B	B	H	B	B	A	A	A	H	H	B	H	H	H	B	H	H	H	H	H	A	A	H	H	B	B	H	H	H	B	H	B	H	H	B	H
M1544	1	182.366376	H	H	B	B	A	H	H	H	H	H	B	B	B	H	B	B	A	A	A	H	H	B	H	H	H	B	H	H	H	H	H	A	NC	H	H	B	B	H	H	H	B	H	B	H	H	B	H
M1545	1	182.400663	H	H	B	B	A	H	H	H	H	H	B	B	B	H	B	B	A	A	A	H	H	B	H	H	H	B	H	H	H	H	H	A	A	H	H	B	B	H	H	H	B	H	B	H	H	B	H
M1546	1	182.439668	H	H	B	B	A	H	H	H	H	H	B	B	B	H	B	B	A	A	A	H	H	B	H	H	H	B	H	H	H	H	H	A	A	H	H	B	B	H	H	H	B	H	B	H	H	B	H
M1547	1	182.548468	H	H	B	B	A	H	H	H	H	H	B	B	B	H	B	B	A	NC	A	H	H	B	H	H	H	B	H	H	H	H	H	A	A	H	H	B	B	H	H	H	B	H	B	H	H	B	H
M1548	1	182.704157	H	H	B	B	A	H	H	H	H	H	B	B	B	H	B	B	A	A	A	H	H	B	H	H	H	B	H	H	H	H	H	A	A	H	H	B	B	H	H	H	B	H	B	H	H	B	H
M1549	1	182.712403	H	H	B	B	A	H	H	H	H	H	B	B	B	H	B	B	A	A	A	H	H	B	H	H	H	B	H	H	H	H	H	A	A	H	H	B	B	H	H	H	B	H	B	H	H	B	H
M1550	1	182.798117	H	H	B	B	A	H	H	H	H	H	B	B	B	H	B	B	A	A	A	H	H	B	H	H	H	B	H	H	H	H	H	A	A	H	H	B	B	H	H	H	B	H	B	H	H	B	H
M1551	1	182.836525	H	H	B	B	A	H	H	H	H	H	B	B	B	H	B	B	A	A	A	H	H	B	H	H	H	B	H	H	H	H	H	A	A	H	H	B	B	H	H	H	B	H	B	H	H	B	H
M1552	1	183.016729	H	H	B	B	A	H	H	H	H	H	B	B	B	H	B	B	A	A	A	H	H	B	H	H	H	B	H	H	H	H	H	A	A	H	H	B	B	H	H	H	B	H	B	H	H	B	H
M1553	1	183.060113	H	H	B	B	A	H	H	H	H	H	B	B	B	H	B	B	A	A	A	H	H	B	H	H	H	B	H	H	H	H	H	A	A	H	H	B	B	H	H	H	B	H	B	H	H	B	H
M1554	1	183.080688	H	H	B	B	A	H	H	H	H	H	B	B	B	H	B	B	A	A	A	H	H	B	H	H	H	B	H	H	H	H	H	A	A	H	H	B	B	H	H	H	B	H	B	H	H	B	H
M1555	1	183.267221	H	H	B	B	A	H	H	H	H	H	B	B	B	H	B	B	A	A	A	H	H	B	H	H	H	B	H	H	H	H	H	A	A	H	H	B	B	H	H	H	B	H	B	H	H	B	H
M1556	1	183.291822	H	H	B	B	A	H	H	H	H	H	B	B	B	H	B	B	A	A	A	H	H	B	H	H	H	B	H	H	H	H	H	A	A	H	H	B	B	H	H	H	B	H	B	H	H	B	H
M1557	1	183.37357	H	H	B	B	A	H	H	H	H	H	B	B	B	H	B	B	A	A	A	H	H	B	H	H	H	B	H	H	H	H	H	A	A	H	H	B	B	H	H	H	B	H	B	H	H	B	H
M1558	1	183.405683	H	H	B	B	A	H	H	H	H	H	B	B	B	H	B	B	A	A	A	H	H	B	H	H	H	B	H	H	H	H	H	A	A	H	H	B	B	H	H	H	B	H	B	H	H	B	H
M1559	1	183.497655	H	H	B	B	A	H	H	H	H	H	B	NC	B	H	B	B	A	A	A	H	H	B	H	H	H	B	H	H	H	NC	H	A	A	H	H	B	B	H	H	H	B	H	B	H	H	B	H
M1560	1	184.654645	H	H	B	H	A	H	H	H	H	H	B	B	H	H	B	H	A	A	A	H	H	B	H	H	H	B	H	H	A	H	H	A	A	H	H	H	H	H	H	H	B	H	B	A	A	A	A
M1561	1	184.679226	H	H	B	H	A	H	H	H	H	H	B	B	H	H	B	H	A	A	A	H	H	B	H	H	H	B	H	H	A	H	H	A	A	H	H	H	H	H	H	H	B	H	B	A	A	A	A
M1562	1	184.790948	H	H	B	H	A	H	H	H	H	H	B	B	H	H	B	H	A	A	A	H	H	B	H	H	H	B	H	H	A	H	H	A	A	H	H	H	H	H	H	H	B	H	B	A	A	A	A
M1563	1	184.887536	H	H	B	H	A	H	H	H	H	H	B	B	H	H	B	H	A	A	A	H	H	B	H	H	H	B	H	H	A	H	H	A	A	H	H	H	H	H	H	H	B	H	B	A	A	A	A
M1564	1	185.429172	A	H	H	A	A	H	B	B	B	H	H	B	A	A	B	A	A	A	A	H	B	A	H	B	H	B	A	B	A	A	H	H	A	B	H	A	A	H	H	B	A	B	H	A	A	A	A
M1565	1	185.458864	A	H	H	A	A	H	B	B	B	H	H	B	A	A	B	A	A	A	A	H	B	A	H	B	H	B	A	B	A	A	H	H	A	B	H	A	A	H	H	B	A	B	H	A	A	A	A
M1566	1	185.467982	A	H	H	A	A	H	B	B	B	H	H	B	A	A	B	A	A	A	A	H	B	A	H	B	H	B	A	B	A	A	H	H	A	B	H	A	A	H	H	B	A	B	H	A	A	A	A
M1567	1	185.484768	A	H	H	A	A	H	B	B	B	H	H	B	A	A	B	A	A	A	A	H	B	A	H	B	H	B	A	B	A	A	H	H	A	B	H	A	A	H	H	B	A	B	H	A	A	A	A
M1568	1	185.628817	A	H	H	A	A	H	B	B	B	H	H	B	A	A	B	A	A	A	A	H	B	A	H	B	H	B	A	B	A	A	H	H	A	B	H	A	A	H	H	B	A	B	H	A	A	A	A
M1569	1	185.666837	A	H	H	A	A	H	B	B	B	H	H	B	A	A	B	A	A	A	A	H	B	A	H	B	H	B	A	B	A	A	H	H	A	B	H	A	A	H	H	B	A	B	H	A	A	A	A
M1570	1	185.70267	A	H	H	A	A	H	B	B	B	H	H	B	A	A	B	A	A	A	A	H	B	A	H	B	H	B	A	B	A	A	H	H	A	B	H	A	A	H	H	B	A	B	H	A	A	A	A
M1571	1	185.728984	A	H	H	A	A	H	B	B	B	H	H	B	A	A	B	A	A	A	A	H	B	A	H	B	H	B	A	B	A	A	H	H	A	B	H	A	A	H	H	B	A	B	H	A	A	A	A
M1572	1	185.759334	A	H	H	A	A	H	B	B	B	H	H	B	A	A	B	A	A	A	A	H	B	A	H	B	H	B	A	B	A	A	H	H	A	B	H	A	A	H	H	B	A	B	H	A	A	A	A
M1573	1	185.773006	A	H	H	A	A	H	B	B	B	H	H	B	A	A	B	A	A	A	A	H	B	A	H	B	H	B	A	B	A	A	H	H	A	B	H	A	A	H	H	B	A	B	H	A	A	A	A
M1574	1	185.787683	A	H	H	A	A	H	B	B	B	H	H	B	A	A	B	A	A	A	A	H	B	A	H	B	H	B	A	B	A	A	H	H	A	B	H	A	A	H	H	B	A	B	H	A	A	A	A
M1575	1	185.80072	A	H	H	A	A	H	B	B	B	H	H	B	A	A	B	A	A	A	A	H	B	A	H	B	H	B	A	B	A	A	H	H	A	B	H	A	A	H	H	B	A	B	H	A	A	A	A
M1576	1	185.820574	A	H	H	A	A	H	B	B	B	H	H	B	A	A	B	A	A	A	A	H	B	A	H	B	H	B	A	B	A	A	H	H	A	B	H	A	A	H	H	B	A	B	H	A	A	A	A
M1577	1	185.844865	A	H	H	A	A	H	B	B	B	H	H	B	A	A	B	A	A	A	A	H	B	A	H	B	H	B	A	B	A	A	H	H	A	B	H	A	A	H	H	B	A	B	H	A	A	A	A
M1578	1	185.941643	A	H	H	A	A	H	B	B	B	H	H	B	A	H	B	A	A	A	A	H	B	A	H	B	H	B	H	B	H	A	H	H	A	B	H	A	H	H	H	B	A	B	H	A	A	A	A
M1579	1	185.970258	A	H	H	A	A	H	B	B	B	H	H	B	A	H	B	A	A	A	A	H	B	A	H	B	H	B	H	B	H	A	H	H	A	B	H	A	H	H	H	B	A	B	H	A	A	A	A
M1580	1	186.000185	A	H	H	A	A	H	B	B	B	H	H	B	A	H	B	A	A	A	A	H	B	A	H	B	H	B	H	B	H	A	H	H	A	B	H	A	H	H	H	B	A	B	H	A	A	A	A
M1581	1	186.060887	A	H	H	A	A	H	B	B	B	H	H	B	A	H	B	A	A	A	A	H	B	A	H	B	H	B	H	B	H	A	H	H	A	B	H	A	H	H	H	B	A	B	H	A	A	A	A
M1582	1	186.098957	A	H	H	A	A	H	B	B	B	H	H	B	A	H	B	A	A	A	A	H	B	A	H	B	H	B	H	B	H	A	H	H	A	B	H	A	H	H	H	B	A	B	H	A	A	A	A
M1583	1	186.123687	A	H	H	A	A	H	B	B	B	H	H	B	A	H	B	A	A	A	A	H	B	A	H	B	H	B	H	B	H	A	H	H	A	B	H	A	H	H	H	B	A	B	H	A	A	A	A
M1584	1	186.12943	A	H	H	A	A	H	B	B	B	H	H	B	A	H	B	A	A	A	A	H	B	A	H	B	H	B	H	B	H	A	H	H	A	B	H	A	H	H	H	B	A	B	H	A	A	A	A
M1585	1	186.131729	A	H	H	A	A	H	B	B	B	H	H	B	A	H	B	A	A	A	A	H	B	A	H	B	H	B	H	B	H	A	H	H	A	B	H	A	H	H	H	B	A	B	H	A	A	A	A
M1586	1	186.217346	A	H	H	A	A	H	B	B	B	H	H	B	A	H	B	A	A	A	A	H	B	A	H	B	H	B	H	B	H	A	H	H	A	B	H	A	H	H	H	B	A	B	H	A	A	A	A
M1587	1	186.331837	A	H	H	A	A	H	B	B	B	H	H	B	A	H	B	A	A	A	A	H	B	A	H	B	H	B	H	B	H	A	H	H	A	B	H	A	H	H	H	B	A	B	H	A	A	A	A
M1588	1	186.372488	A	H	H	A	A	H	B	B	B	H	H	B	A	H	B	A	A	A	A	H	B	A	H	B	H	B	H	B	H	A	H	H	A	B	H	A	H	H	H	B	A	B	H	A	A	A	A
M1589	1	186.381874	A	H	H	A	A	H	B	B	B	H	H	B	A	H	B	A	A	A	A	H	B	A	H	B	H	B	H	B	H	A	H	H	A	B	H	A	H	H	H	B	A	B	H	A	A	A	A
M1590	1	186.386504	A	H	H	A	A	H	B	B	B	H	H	B	A	H	B	A	A	A	A	H	B	A	H	B	H	B	H	B	H	A	H	H	A	B	H	A	H	H	H	B	A	B	H	A	A	A	A
M1591	1	186.434702	A	H	H	A	A	H	B	B	B	H	H	B	A	H	B	A	A	A	A	H	B	A	H	B	H	B	H	B	H	A	H	H	A	B	H	A	H	H	H	B	A	B	H	A	A	A	A
M1592	1	186.455105	A	H	H	A	A	H	B	B	B	H	H	B	A	H	B	A	A	A	A	H	B	A	H	B	H	B	H	B	H	A	H	H	A	B	H	A	H	H	H	B	A	B	H	A	A	A	A
M1593	1	186.548309	A	H	H	A	A	H	B	B	B	H	H	B	A	H	B	A	A	A	A	H	B	A	H	B	H	B	H	B	H	A	H	H	A	B	H	A	H	H	H	B	A	B	H	A	A	A	A
M1594	1	186.747161	A	H	H	A	A	H	B	B	B	H	H	B	A	H	B	A	A	A	A	H	B	A	H	B	H	B	H	B	H	A	H	H	A	B	H	A	H	H	H	B	A	B	H	A	A	A	A
M1595	1	186.788864	A	H	H	A	A	H	B	B	B	H	H	B	A	H	B	A	A	A	A	H	B	A	H	B	H	B	H	B	H	A	H	H	A	B	H	A	H	H	H	B	A	B	H	A	A	A	A
M1596	1	186.897033	A	H	H	A	A	H	B	B	B	H	H	B	A	H	B	A	A	A	A	H	B	A	H	B	H	B	B	B	H	A	H	H	A	B	H	A	H	H	H	B	A	B	H	A	A	A	A
M1597	1	186.990236	A	H	H	A	A	H	B	B	B	H	H	B	A	H	B	A	A	A	A	H	B	A	H	B	H	B	B	B	H	A	H	H	A	B	H	A	H	H	H	B	A	B	H	A	A	A	A
M1598	1	187.100926	A	H	H	A	A	H	B	B	B	H	H	B	A	H	B	A	A	A	A	H	B	A	H	B	H	B	B	B	H	A	H	H	A	B	H	A	H	H	H	B	A	B	H	A	A	A	A
M1599	1	187.196401	A	H	H	A	A	H	B	B	B	H	H	B	A	H	B	A	A	A	A	H	B	A	H	B	H	B	B	B	H	A	H	H	A	B	H	A	H	H	H	B	A	B	H	A	A	A	A
M1600	1	187.257399	A	H	H	A	A	H	B	B	B	H	H	B	A	H	B	A	A	A	A	H	B	A	H	B	H	B	B	B	H	A	H	H	A	B	H	A	H	H	H	B	A	B	H	A	A	A	A
M1601	1	187.300087	A	H	H	A	A	H	B	B	B	H	H	B	A	H	B	A	A	A	A	H	B	A	H	B	H	B	B	B	H	A	H	H	A	B	H	A	H	H	H	B	A	B	H	A	A	A	A
M1602	1	187.359791	A	H	H	A	A	H	B	B	B	H	H	B	A	H	B	A	A	A	A	H	B	A	H	B	H	B	B	B	H	A	H	H	A	B	H	A	H	H	H	B	A	B	H	A	A	A	A
M1603	1	187.419091	A	H	H	A	A	H	B	B	B	H	H	B	A	H	B	A	A	A	A	H	B	A	H	B	H	B	B	B	H	A	H	H	A	B	H	A	H	H	H	B	A	B	H	A	A	A	A
M1604	1	187.432951	A	H	H	A	A	H	B	B	B	H	H	B	A	H	B	A	A	A	A	H	B	A	H	B	H	B	B	B	H	A	H	H	A	B	H	A	H	H	H	B	A	B	H	A	A	A	A
M1605	1	187.464761	A	H	H	A	A	H	B	B	B	H	H	B	A	H	B	A	A	A	A	H	B	A	H	B	H	B	B	B	H	A	H	H	A	B	H	A	H	H	H	B	A	B	H	A	A	A	A
M1606	1	187.537488	A	H	H	A	A	H	B	B	B	H	H	NC	A	H	B	A	A	A	A	H	B	A	H	B	H	B	B	B	H	A	H	H	A	B	H	A	H	H	H	B	A	B	H	A	A	A	A
M1607	1	187.570073	A	H	H	A	A	H	B	B	B	H	H	B	A	H	B	A	A	A	A	H	B	A	H	B	H	B	B	B	H	A	H	H	A	B	H	A	H	H	H	B	A	B	H	A	A	A	A
M1608	1	187.5917	A	H	H	A	A	H	B	B	B	H	H	B	A	H	B	A	A	A	A	H	B	A	H	B	H	B	B	B	H	A	H	H	A	B	H	A	H	H	H	B	A	B	H	A	A	A	A
M1609	1	187.598251	A	H	H	A	A	H	B	B	B	H	H	B	A	H	B	A	A	A	A	H	B	A	H	B	H	B	B	B	H	A	H	H	A	B	H	A	H	H	H	B	A	B	H	A	A	A	A
M1610	1	187.711002	A	H	H	A	A	H	B	B	B	H	H	B	A	H	B	A	A	A	A	H	B	A	H	B	H	B	B	B	H	A	H	H	A	B	H	A	H	H	H	B	A	B	H	A	A	A	A
M1611	1	188.877559	A	B	H	A	H	H	B	B	B	H	H	B	A	H	B	A	A	A	A	H	B	A	H	B	H	B	B	B	H	A	H	H	A	B	H	A	H	H	H	B	A	B	H	A	A	A	A
M1612	1	188.897784	A	B	H	A	H	H	B	B	B	H	H	B	A	H	B	A	A	A	A	H	B	A	H	B	H	B	B	B	H	A	H	H	A	B	H	A	H	H	H	B	A	B	H	A	A	A	A
M1613	1	188.9404	A	B	H	A	H	H	B	B	B	H	H	B	A	H	B	A	A	A	A	H	B	A	H	B	H	B	B	B	H	A	H	H	A	B	H	A	H	H	H	B	A	B	H	A	A	A	A
M1614	1	188.989694	A	B	H	A	H	H	B	B	B	H	H	B	A	H	B	A	A	A	A	H	B	A	H	B	H	B	B	B	H	A	H	H	A	B	H	A	H	H	H	B	A	B	H	A	A	A	A
M1615	1	188.998678	A	B	H	A	H	H	B	B	B	H	H	B	A	H	B	A	A	A	A	H	B	A	H	B	H	B	B	B	H	A	H	H	A	B	H	A	H	H	H	B	A	B	H	A	A	A	A
M1616	1	189.013019	A	B	H	A	H	H	B	B	B	H	H	B	A	H	B	A	A	A	A	H	B	A	H	B	H	B	B	B	H	A	H	H	A	B	H	A	H	H	H	B	A	B	H	A	A	A	A
M1617	1	189.032617	A	B	H	A	H	H	B	B	B	H	H	B	A	H	B	A	A	A	A	H	B	A	H	B	H	B	B	B	H	A	H	H	A	B	H	A	H	H	H	B	A	B	H	A	A	A	A
M1618	1	189.085428	A	B	H	A	H	H	B	B	B	H	H	B	A	H	B	A	A	A	A	H	B	A	H	B	H	B	B	B	H	A	H	H	A	B	H	A	H	H	H	B	A	B	H	A	A	A	A
M1619	1	189.136596	A	B	H	A	H	H	B	B	B	H	H	B	A	H	B	A	A	A	A	H	B	A	H	B	H	B	B	B	H	A	H	H	A	B	H	A	H	H	H	B	A	B	H	A	A	A	A
M1620	1	189.253329	A	B	H	A	H	H	B	B	B	H	H	B	A	H	B	A	A	A	A	H	B	A	H	B	H	B	B	B	H	A	H	H	A	B	H	A	H	H	H	B	A	B	H	A	A	A	A
M1621	1	189.257338	A	B	H	A	H	H	B	B	B	H	H	B	A	H	B	A	A	A	A	H	B	A	H	B	H	B	B	B	H	A	H	H	A	B	H	A	H	H	H	B	A	B	H	A	A	A	A
M1622	1	189.257706	A	B	H	A	H	H	B	B	B	H	H	B	A	H	B	A	A	A	A	H	B	A	H	B	H	B	B	B	H	A	H	H	A	B	H	A	H	H	H	B	A	B	H	A	A	A	A
M1623	1	189.344928	A	B	H	A	H	H	B	B	B	H	H	B	A	H	B	A	A	A	A	H	B	A	H	B	H	B	B	H	H	A	H	H	A	B	H	A	H	H	H	B	A	B	H	A	A	A	A
M1624	1	189.366272	A	B	H	A	H	H	B	B	B	H	H	B	A	H	B	A	A	A	A	H	B	A	H	B	H	B	B	H	H	A	H	H	A	B	H	A	H	H	H	B	A	B	H	A	A	A	A
M1625	1	189.367661	A	B	H	A	H	H	B	B	B	H	H	B	A	H	B	A	A	A	A	H	B	A	H	B	H	B	B	H	H	A	H	H	A	B	H	A	H	H	H	B	A	B	H	A	A	A	A
M1626	1	189.400377	A	B	H	A	H	H	B	B	B	H	H	B	A	H	B	A	A	A	A	H	B	A	H	B	H	B	B	H	H	A	H	H	A	B	H	A	H	H	H	B	A	B	H	A	A	A	A
M1627	1	189.73439	A	B	H	A	H	H	B	B	B	H	H	B	A	H	B	A	A	A	A	H	B	A	H	B	H	B	B	H	H	A	H	H	A	B	H	A	H	H	H	B	A	B	H	A	A	A	A
M1628	1	189.743265	A	B	H	A	H	H	B	B	B	H	H	B	A	H	B	A	A	A	A	H	B	A	H	B	H	B	B	H	H	A	H	H	A	B	H	A	H	H	H	B	A	B	H	A	A	A	A
M1629	1	189.759945	A	B	H	A	H	H	B	B	B	H	H	B	A	H	B	A	A	A	A	H	B	A	H	B	H	B	B	H	H	A	H	H	A	B	H	A	H	H	H	B	A	B	H	A	A	A	A
M1630	1	189.777205	A	B	H	A	H	H	B	B	B	H	H	B	A	H	B	A	A	A	A	H	B	A	H	B	H	B	B	H	H	A	H	H	A	B	H	A	H	H	H	B	A	B	H	A	A	A	A
M1631	1	189.7879	A	B	H	A	H	H	B	B	B	H	H	B	A	H	B	A	A	A	A	H	B	A	H	B	H	B	B	H	H	A	H	H	A	B	H	A	H	H	H	B	A	B	H	A	A	A	A
M1632	1	189.791625	A	B	H	A	H	H	B	B	B	H	H	B	A	H	B	A	A	A	A	H	B	A	H	B	H	B	B	H	H	A	H	H	A	B	H	A	H	H	H	B	A	B	H	A	A	A	A
M1633	1	189.987521	A	B	H	A	H	H	B	B	B	H	H	B	A	H	B	A	A	A	A	H	B	A	H	B	H	B	B	H	H	A	H	H	A	B	B	A	H	H	H	B	A	B	H	A	A	A	A
M1634	1	190.013821	A	B	H	A	H	H	B	B	B	H	H	B	A	H	B	A	A	A	A	H	B	A	H	B	H	B	B	H	H	A	H	H	A	B	B	A	H	H	H	B	A	B	H	A	A	A	A
M1635	1	190.028483	A	B	H	A	H	A	H	H	H	H	H	B	A	H	B	A	A	A	A	H	H	A	H	H	H	B	B	H	H	A	H	H	A	B	H	A	H	A	A	H	A	H	H	A	A	A	A
M1636	1	190.041572	A	B	H	A	H	A	H	H	H	H	H	B	A	H	B	A	A	A	A	H	H	A	H	H	H	B	B	H	H	A	H	H	A	B	H	A	H	A	A	H	A	H	H	A	A	A	A
M1637	1	190.063319	A	B	H	A	H	A	H	H	H	H	H	B	A	H	B	A	A	A	A	H	H	A	H	H	H	B	B	H	H	A	H	H	A	B	H	A	H	A	A	H	A	H	H	A	A	A	A
M1638	1	190.111221	A	B	H	A	H	A	H	H	H	H	H	B	A	H	B	A	A	A	A	H	H	A	H	H	H	B	B	H	H	A	H	H	A	B	H	A	H	A	A	H	A	H	H	A	A	A	A
M1639	1	190.112784	A	B	H	A	H	A	H	H	H	H	H	B	A	H	B	A	A	A	A	H	H	A	H	H	H	B	B	H	H	A	H	H	A	B	H	A	H	A	A	H	A	H	H	A	A	A	A
M1640	1	190.142356	A	B	H	A	H	A	H	H	H	H	H	B	A	H	B	A	A	A	A	H	H	A	H	H	H	B	B	H	H	A	H	H	A	B	H	A	H	A	A	H	A	H	H	A	A	A	A
M1641	1	190.180808	A	B	H	A	H	A	H	H	H	H	H	B	A	H	B	A	A	A	A	H	H	A	H	H	H	B	B	H	H	A	H	H	A	B	H	A	H	A	A	H	A	H	H	A	A	A	A
M1642	1	190.208473	A	B	H	A	H	A	H	H	H	H	H	B	A	H	B	A	A	A	A	H	H	A	H	H	H	B	B	H	H	A	H	H	A	B	H	A	H	A	A	H	A	H	H	A	A	A	A
M1643	1	190.350318	A	B	H	A	H	A	H	H	H	H	H	B	A	H	B	A	A	A	A	H	H	A	H	H	H	B	B	H	H	A	H	H	A	B	H	A	H	A	A	H	A	H	H	A	A	A	A
M1644	1	190.352567	A	B	H	A	H	A	H	H	H	H	H	B	A	H	B	A	A	A	A	H	H	A	H	H	H	B	B	H	H	A	H	H	A	B	H	A	H	A	A	H	A	H	H	A	A	A	A
M1645	1	190.385604	A	B	H	A	H	A	H	H	H	H	H	B	A	H	B	A	A	A	A	H	H	A	H	H	H	B	B	H	H	A	H	H	A	B	H	A	H	A	A	H	A	H	H	A	A	A	A
M1646	1	190.493349	A	B	H	A	H	A	H	H	H	H	H	B	A	H	B	A	A	A	A	H	H	A	H	H	H	B	B	H	H	A	H	H	A	B	H	A	H	A	A	H	A	H	H	A	A	A	A
M1647	1	190.511414	A	B	H	A	H	A	H	H	H	H	H	B	A	H	B	A	A	A	A	H	H	A	H	H	H	B	B	H	H	A	H	H	A	B	H	A	H	A	A	H	A	H	H	A	A	A	A
M1648	1	190.515913	A	B	H	A	H	A	H	H	H	H	H	B	A	H	B	A	A	A	A	H	H	A	H	H	H	B	B	H	H	A	H	H	A	B	H	A	H	A	A	H	A	H	H	A	A	A	A
M1649	1	190.542219	A	B	H	A	H	A	H	H	H	H	H	B	A	H	B	A	A	A	A	H	H	A	H	H	H	B	B	H	H	A	H	H	A	B	H	A	H	A	A	H	A	H	H	A	A	A	A
M1650	1	190.564921	A	B	H	A	H	A	H	H	H	H	H	B	A	H	B	A	A	A	A	H	H	A	H	H	H	B	B	H	H	A	H	H	A	B	H	A	H	A	A	H	A	H	H	A	A	A	A
M1651	1	190.589178	A	B	H	A	H	A	H	H	H	H	H	B	A	H	B	A	A	A	A	H	H	A	H	H	H	B	B	H	H	A	H	H	A	B	H	A	H	A	A	H	A	H	H	A	A	A	A
M1652	1	190.603786	A	B	H	A	H	A	H	H	H	H	H	B	A	H	B	A	A	A	A	H	H	A	H	H	H	B	B	H	H	A	H	H	A	B	H	A	H	A	A	H	A	H	H	A	A	A	A
M1653	1	190.631643	A	B	H	A	H	A	H	H	H	H	H	B	A	H	B	A	A	A	A	H	H	A	H	H	H	B	B	H	H	A	H	H	A	B	H	A	H	A	A	H	A	H	H	A	A	A	A
M1654	1	190.631781	A	B	H	A	H	A	H	H	H	H	H	B	A	H	B	A	A	A	A	H	H	A	H	H	H	B	B	H	H	A	H	H	A	B	H	A	H	A	A	H	A	H	H	A	A	A	A
M1655	1	190.645734	A	B	H	A	H	A	H	H	H	H	H	B	A	H	B	A	A	A	A	H	H	A	H	H	H	B	B	H	H	A	H	H	A	B	H	A	H	A	A	H	A	H	H	A	A	A	A
M1656	1	190.683607	A	B	H	A	H	A	H	H	H	H	H	B	A	H	B	A	A	A	A	H	H	A	H	H	H	B	B	H	H	A	H	H	A	B	H	A	H	A	A	H	A	H	H	A	A	A	A
M1657	1	190.69578	A	B	H	A	H	A	H	H	H	H	H	B	A	H	B	A	A	A	A	H	H	A	H	H	H	B	B	H	H	A	H	H	A	B	H	A	H	A	A	H	A	H	H	A	A	A	A
M1658	1	190.710759	A	B	H	A	H	A	H	H	H	H	H	B	A	H	B	A	A	A	A	H	H	A	H	H	H	B	B	H	H	A	H	H	A	B	H	A	H	A	A	H	A	H	H	A	A	A	A
M1659	1	190.734044	A	B	H	A	H	A	H	H	H	H	H	B	A	H	B	A	A	A	A	H	H	A	H	H	H	B	B	H	H	A	H	H	A	B	H	A	H	A	A	H	A	H	H	A	A	A	A
M1660	1	190.764231	A	B	H	A	H	A	H	H	H	H	H	B	A	H	B	A	A	A	A	H	H	A	H	H	H	B	B	H	H	A	H	H	A	B	H	A	H	A	A	H	A	H	H	A	A	A	A
M1661	1	190.794426	A	B	H	A	H	A	H	H	H	H	H	B	A	H	B	A	A	A	A	H	H	A	H	H	H	B	B	H	H	A	H	H	A	B	H	A	H	A	A	H	A	H	H	A	A	A	A
M1662	1	190.820995	A	B	H	A	H	A	H	H	H	H	H	B	A	H	B	A	A	A	A	H	H	A	H	H	H	B	B	H	H	A	H	H	A	B	H	A	H	A	A	H	A	H	H	A	A	A	A
M1664	1	190.870356	A	B	H	A	H	A	H	H	H	H	H	B	A	H	B	A	A	A	A	H	H	A	H	H	H	B	B	H	H	A	H	H	A	B	H	A	H	A	A	H	A	H	H	A	A	A	A
M1665	1	191.038165	A	B	H	A	H	A	H	H	H	H	H	B	A	H	B	A	A	A	A	H	H	A	H	H	H	B	B	H	H	A	H	H	A	B	H	A	H	A	A	H	A	H	H	A	A	A	A
M1666	1	191.044749	A	B	H	A	H	A	H	H	H	H	H	B	A	H	B	A	A	A	A	H	H	A	H	H	H	B	B	H	H	A	H	H	A	B	H	A	H	A	A	H	A	H	H	A	A	A	A
M1667	1	191.063152	A	B	H	A	H	A	H	H	H	H	H	B	A	H	B	A	A	A	A	H	H	A	H	H	H	B	B	H	H	A	H	H	A	B	H	A	H	A	A	H	A	H	H	A	A	A	A
M1668	1	191.07883	A	B	H	A	H	A	H	H	H	H	H	B	A	H	B	A	A	A	A	H	H	A	H	H	H	B	B	H	H	A	H	H	A	B	H	A	H	A	A	H	A	H	H	A	A	A	A
M1669	1	191.152843	A	B	H	A	H	A	H	H	H	H	H	B	A	B	B	A	A	A	A	H	H	A	H	H	H	B	B	H	H	A	H	H	A	B	H	A	H	A	A	H	A	H	H	A	A	A	A
M1670	1	191.169886	A	B	H	A	H	A	H	H	H	H	H	B	A	B	B	A	A	A	A	H	H	A	H	H	H	B	B	H	H	A	H	H	A	B	H	A	H	A	A	H	A	H	H	A	A	A	A
M1671	1	191.173651	A	B	H	A	H	A	H	H	H	H	H	NC	A	B	B	A	A	A	A	H	H	A	H	H	H	B	B	H	H	A	H	H	A	NC	H	A	H	A	A	H	A	H	H	A	A	A	A
M1672	1	191.307241	A	B	H	A	H	A	H	H	H	H	H	B	A	B	B	A	A	A	A	H	H	A	H	H	H	B	B	H	H	A	H	H	A	B	H	A	H	A	A	H	A	H	H	A	A	A	A
M1673	1	191.319149	A	B	H	A	H	A	H	H	H	H	H	B	A	B	B	A	A	A	A	H	H	A	H	H	H	B	B	H	H	A	H	H	A	B	H	A	H	A	A	H	A	H	H	A	A	A	A
M1674	1	191.381809	A	B	H	A	H	A	H	H	H	H	H	B	A	B	B	A	A	A	A	H	H	A	H	H	H	B	B	H	H	A	H	H	A	B	H	A	H	A	A	H	A	H	H	A	A	A	A
M1675	1	191.404207	A	B	H	A	H	A	H	H	H	H	H	B	A	B	B	A	A	A	A	H	H	A	H	H	H	B	B	H	H	A	H	H	A	B	H	A	H	A	A	H	A	H	H	A	A	A	A
M1676	1	191.426312	A	B	H	A	H	A	H	H	H	H	H	B	A	B	B	A	A	A	A	H	H	A	H	H	H	B	B	H	H	A	H	H	A	B	H	A	H	A	A	H	A	H	H	A	A	A	A
M1677	1	191.437027	A	B	H	A	H	A	H	H	H	H	H	B	A	B	B	A	A	A	A	H	H	A	H	H	H	B	B	H	H	A	H	H	A	B	H	A	H	A	A	H	A	H	H	A	A	A	A
M1678	1	191.534574	A	B	H	A	H	A	H	H	H	H	H	B	A	B	B	A	A	A	A	H	H	A	H	H	H	B	B	H	H	A	H	H	A	B	H	A	H	A	A	H	A	H	H	A	A	A	A
M1679	1	191.552899	A	B	H	A	H	A	H	H	H	H	H	B	A	B	B	A	A	A	A	H	H	A	H	H	H	B	B	H	H	A	H	H	A	B	H	A	H	A	A	H	A	H	H	A	A	A	A
M1680	1	191.655625	A	B	H	A	H	A	H	H	H	H	H	B	A	B	B	A	A	A	A	H	H	A	H	H	H	B	B	H	H	A	H	H	A	B	H	A	H	A	A	H	A	H	H	A	A	A	A
M1681	1	191.664654	A	B	H	A	H	A	H	H	H	H	H	B	A	B	B	A	A	A	A	H	H	A	H	H	H	B	B	H	H	A	H	H	A	B	H	A	H	A	A	H	A	H	H	A	A	A	A
M1682	1	191.680213	A	B	H	A	H	A	H	H	H	H	H	B	A	B	B	A	A	A	A	H	H	A	H	H	H	B	B	H	H	A	H	H	A	B	H	A	H	A	A	H	A	H	H	A	A	A	A
M1683	1	191.725081	A	B	H	A	H	A	H	H	H	H	H	B	A	B	B	A	A	A	A	H	H	A	H	H	H	B	B	H	H	A	H	H	A	B	H	A	H	A	A	H	A	H	H	A	A	A	A
M1684	1	191.75645	A	B	H	A	H	A	H	H	H	H	H	B	A	B	B	A	A	A	A	H	H	A	H	H	H	B	B	H	H	A	H	H	A	B	H	A	H	A	A	H	A	H	H	A	A	A	A
M1685	1	191.792656	A	B	H	A	H	A	H	H	H	H	H	B	A	B	B	A	A	A	A	H	H	A	H	H	H	B	B	H	H	A	H	H	A	B	H	A	H	A	A	H	A	H	H	A	A	A	A
M1686	1	191.811251	A	B	H	A	H	A	H	H	H	H	H	B	A	B	B	A	A	A	A	H	H	A	H	H	H	B	B	H	H	A	H	H	A	B	H	A	H	A	A	H	A	H	H	A	A	A	A
M1687	1	191.818612	A	B	H	A	H	A	H	H	H	H	H	B	A	B	B	A	A	A	A	H	H	A	H	H	H	B	B	H	H	A	H	H	A	B	H	A	H	A	A	H	A	H	H	A	A	A	A
M1688	1	191.836005	A	B	H	A	H	A	H	H	H	H	H	B	A	B	B	A	A	A	A	H	H	A	H	H	H	B	B	H	H	A	H	H	A	B	H	A	H	A	A	H	A	H	H	A	A	A	A
M1689	1	191.842004	A	B	H	A	H	A	H	H	H	H	H	B	A	B	B	A	A	A	A	H	H	A	H	H	H	B	B	H	H	A	H	H	A	B	H	A	H	A	A	H	A	H	H	A	A	A	A
M1690	1	191.843019	A	B	H	A	H	A	H	H	H	H	H	B	A	B	B	A	A	A	A	H	H	A	H	H	H	B	B	H	H	A	H	H	A	B	H	A	H	A	A	H	A	H	H	A	A	A	A
M1691	1	191.85773	A	B	H	A	H	A	H	H	H	H	H	B	A	B	B	A	A	A	A	H	H	A	H	H	H	B	B	H	H	A	H	H	A	B	H	A	H	A	A	H	A	H	H	A	A	A	A
M1692	1	191.883431	A	B	H	A	H	A	H	H	H	H	H	B	A	B	B	A	A	A	A	H	H	A	H	H	H	B	B	H	H	A	H	H	A	B	H	A	H	A	A	H	A	H	H	A	A	A	A
M1693	1	191.887368	A	B	H	A	H	A	H	H	H	H	H	B	A	B	B	A	A	NC	A	H	H	A	H	H	H	B	B	H	H	A	H	H	A	B	H	A	H	A	A	H	A	H	H	A	A	A	A
M1694	1	191.915843	A	B	H	A	H	A	H	H	H	H	H	B	A	B	B	A	A	A	A	H	H	A	H	H	H	B	B	H	H	A	H	H	A	B	H	A	H	A	A	H	A	H	H	A	A	A	A
M1695	1	192.041958	A	B	H	A	H	A	H	H	H	H	H	B	A	B	B	A	A	A	A	H	H	A	H	H	H	B	B	H	H	A	H	H	A	B	H	A	H	A	A	H	A	H	H	A	A	A	A
M1696	1	192.076231	A	B	H	A	H	A	H	H	H	H	H	B	A	B	B	A	A	A	A	H	H	A	H	H	H	B	B	H	H	A	H	H	A	B	H	A	H	A	A	H	A	H	H	A	A	A	A
M1697	1	192.078556	A	B	H	A	H	A	H	H	H	H	H	B	A	B	B	A	A	A	A	H	H	A	H	H	H	B	B	H	H	A	H	H	A	B	H	A	H	A	A	H	A	H	H	A	A	A	A
M1698	1	192.092372	A	B	H	A	H	A	H	H	H	H	H	B	A	B	B	A	A	A	A	H	H	A	H	H	H	B	B	H	H	A	H	H	A	B	H	A	H	A	A	H	A	H	H	A	A	A	A
M1699	1	192.104951	A	B	H	A	H	A	H	H	H	H	H	B	A	B	B	A	A	A	A	H	H	A	H	H	H	B	B	H	H	A	H	H	A	B	H	A	H	A	A	H	A	H	H	A	A	A	A
M1700	1	192.121395	A	B	H	A	H	A	H	H	H	H	H	B	A	B	B	A	A	A	A	H	H	A	H	H	H	B	B	H	H	A	H	H	A	B	H	A	H	A	A	H	A	H	H	A	A	A	A
M1701	1	192.172169	A	B	H	A	H	A	H	H	H	H	H	B	A	B	B	A	A	A	A	H	H	A	H	H	H	B	B	H	H	A	H	H	A	B	H	A	H	A	A	H	A	H	H	A	A	A	A
M1702	1	192.176096	A	B	H	A	H	A	H	H	H	H	H	B	A	B	B	A	A	A	A	H	H	A	H	H	H	B	B	H	H	A	H	H	A	B	H	A	H	A	A	H	A	H	H	A	A	A	A
M1703	1	192.491888	A	B	H	A	B	A	H	H	H	H	H	B	A	B	B	A	A	A	A	H	H	A	H	H	H	B	B	H	H	A	H	H	A	B	H	A	H	A	A	H	A	H	H	A	A	A	A
M1704	1	192.645263	A	B	H	A	B	A	H	H	H	H	H	B	A	B	B	A	A	A	A	H	H	A	H	H	H	B	B	H	H	A	H	H	A	B	H	A	H	A	A	H	A	H	H	A	A	A	A
M1705	1	192.727228	A	B	H	A	B	A	H	H	H	H	H	B	A	B	B	A	A	A	A	H	H	A	H	H	H	B	B	H	H	A	H	H	A	B	H	A	H	A	A	H	A	H	H	A	A	A	A
M1706	1	192.82536	A	B	H	A	B	A	H	H	H	H	H	B	A	B	B	A	A	A	A	H	H	A	H	H	H	B	B	H	H	A	H	H	A	B	H	A	H	A	A	H	A	H	H	A	A	A	A
M1707	1	192.864158	A	B	H	A	B	A	H	H	H	H	H	B	A	B	B	A	A	A	A	H	H	A	H	H	H	B	B	H	H	A	H	H	A	B	H	A	H	A	A	H	A	H	H	A	A	A	A
M1708	1	192.891697	A	B	H	A	B	A	H	H	H	H	H	B	A	B	B	A	A	A	A	H	H	A	H	H	H	B	B	H	H	A	H	H	A	B	H	A	H	A	A	H	A	H	H	A	A	A	A
M1709	1	192.901614	A	B	H	A	B	A	H	H	H	H	H	B	A	B	B	A	A	A	A	H	H	A	H	H	H	B	B	H	H	A	H	H	A	B	H	A	H	A	A	H	A	H	H	A	A	A	A
M1710	1	192.906414	A	B	H	A	B	A	H	H	H	H	H	B	A	B	B	A	A	A	A	H	H	A	H	H	H	B	B	H	H	A	H	H	A	B	H	A	H	A	A	H	A	H	H	A	A	A	A
M1711	1	192.919561	A	B	H	A	B	A	H	H	H	H	H	B	A	B	B	A	A	A	A	H	H	A	H	H	H	B	B	H	H	A	H	H	A	B	H	A	H	A	A	H	A	H	H	A	A	A	A
M1712	1	192.933468	A	B	H	A	B	A	H	H	H	H	H	B	A	B	B	A	A	A	A	H	H	A	H	H	H	B	B	H	H	A	H	H	A	B	H	A	H	A	A	H	A	H	H	A	A	A	A
M1713	1	192.948142	A	B	H	A	B	A	H	H	H	H	H	B	A	B	B	A	A	A	A	H	H	A	H	H	H	B	B	H	H	A	H	H	A	B	H	A	H	A	A	H	A	H	H	A	A	A	A
M1714	1	193.059679	A	B	H	A	B	A	H	H	H	H	H	B	A	B	B	A	A	A	A	H	H	A	H	H	H	B	B	H	H	A	H	H	A	B	H	A	H	A	A	H	A	H	H	A	A	A	A
M1715	1	193.070316	A	B	H	A	B	A	H	H	H	H	H	B	A	B	B	A	A	A	A	H	H	A	H	H	H	B	B	H	H	A	H	H	A	B	H	A	H	A	A	H	A	H	H	A	A	A	A
M1716	1	193.093391	A	B	H	A	B	A	H	H	H	H	H	B	A	B	B	A	A	A	A	H	H	A	H	H	H	B	B	H	H	A	H	H	A	B	H	A	H	A	A	H	A	H	H	A	A	A	A
M1717	1	193.107421	A	B	H	A	B	A	H	H	H	H	H	B	A	B	B	A	A	A	A	H	H	A	H	H	H	B	B	H	H	A	H	H	A	B	H	A	H	A	A	H	A	H	H	A	A	A	A
M1718	1	193.123355	A	B	H	A	B	A	H	H	H	H	H	B	A	B	B	A	A	A	A	H	H	A	H	H	H	B	B	H	H	A	H	H	A	B	H	A	H	A	A	H	A	H	H	A	A	A	A
M1719	1	193.142723	A	B	H	A	B	A	H	H	H	H	H	B	A	B	B	A	A	A	A	H	H	A	H	H	H	B	B	H	H	A	H	H	A	B	H	A	H	A	A	H	A	H	H	A	A	A	A
M1720	1	193.183693	A	B	H	A	B	A	H	H	H	H	H	B	A	B	B	A	A	A	A	H	H	A	H	H	H	B	B	H	H	A	H	H	A	B	H	A	H	A	A	H	A	H	H	A	A	A	A
M1721	1	193.186324	A	B	H	A	B	A	H	H	H	H	H	B	A	B	B	A	A	A	A	H	H	A	H	H	H	B	B	H	H	A	H	H	A	B	H	A	H	A	A	H	A	H	H	A	A	A	A
M1722	1	193.206569	A	B	H	A	B	A	H	H	H	H	H	B	A	B	B	A	A	A	A	H	H	A	H	H	H	B	B	H	H	A	H	H	A	B	H	A	H	A	A	H	A	H	H	A	A	A	A
M1723	1	193.219756	A	B	H	A	B	A	H	H	H	H	H	B	A	B	B	A	A	A	A	H	H	A	H	H	H	B	B	H	H	A	H	H	A	B	H	A	H	A	A	H	A	H	H	A	A	A	A
M1724	1	193.231555	A	B	H	A	B	A	H	H	H	H	H	B	A	B	B	A	A	A	A	H	H	A	H	H	H	B	B	H	H	A	H	H	A	B	H	A	H	A	A	H	A	H	H	A	A	A	A
M1725	1	193.25208	A	B	H	A	B	A	H	H	H	H	H	B	A	B	B	A	A	A	A	H	H	A	H	H	H	B	B	H	H	A	H	H	A	B	H	A	H	A	A	H	A	H	H	A	A	A	A
M1726	1	193.268399	A	B	H	A	B	A	H	H	H	H	H	B	A	B	B	A	A	A	A	H	H	A	H	H	H	B	B	H	H	A	H	H	A	B	H	A	H	A	A	H	A	H	H	A	A	A	A
M1727	1	193.283276	A	B	H	A	B	A	H	H	H	H	H	B	A	B	B	A	A	A	A	H	H	A	H	H	H	B	B	H	H	A	H	H	A	B	H	A	H	A	A	H	A	H	H	A	A	A	A
M1728	1	193.293108	A	B	H	A	B	A	H	H	H	H	H	B	A	B	B	A	A	A	A	H	H	A	H	H	H	B	B	H	H	A	H	H	A	B	H	A	H	A	A	H	A	H	H	A	A	A	A
M1729	1	193.324121	A	B	H	A	B	A	H	H	H	H	H	B	A	B	B	A	A	A	A	H	H	A	H	H	H	B	B	H	H	A	H	H	A	B	H	A	H	A	A	H	A	H	H	A	A	A	A
M1730	1	193.338078	A	B	H	A	B	A	H	H	H	H	H	B	A	B	B	A	A	A	A	H	H	A	H	H	H	B	B	H	H	A	H	H	A	B	H	A	H	A	A	H	A	H	H	A	A	A	A
M1731	1	193.354714	A	B	H	A	B	A	H	H	H	H	H	B	A	B	B	A	A	A	A	H	H	A	H	H	H	B	B	H	H	A	H	H	A	B	H	A	H	A	A	H	A	H	H	A	A	A	A
M1733	1	193.398129	A	B	H	A	B	A	H	H	H	H	H	B	A	B	B	A	A	A	A	H	H	A	H	H	H	B	B	H	H	A	H	H	A	B	H	A	H	A	A	H	A	H	H	A	A	A	A
M1734	1	193.412142	A	B	H	A	B	A	H	H	H	H	H	B	A	B	B	A	A	A	A	H	H	A	H	H	H	B	B	H	H	A	H	H	A	B	H	A	H	A	A	H	A	H	H	A	A	A	A
M1735	1	193.455118	A	B	H	A	B	A	H	H	H	H	H	B	A	B	B	A	A	NC	A	H	H	A	H	H	H	B	B	H	H	A	H	H	A	B	H	A	H	A	A	H	A	H	H	A	A	A	A
M1736	1	193.472002	A	B	H	A	B	NC	H	H	H	H	H	B	A	B	B	A	A	A	A	H	H	A	H	H	H	B	B	H	H	A	H	H	A	B	H	A	H	A	A	H	A	H	H	A	A	A	A
M1737	1	193.481306	A	B	H	A	B	A	H	H	H	H	H	B	A	B	B	A	A	A	A	H	H	A	H	H	H	B	B	H	H	A	H	H	A	B	H	A	H	A	A	H	A	H	H	A	A	A	A
M1738	1	193.50371	A	B	H	A	B	A	H	H	H	H	H	B	A	B	B	A	A	A	A	H	H	A	H	H	H	B	B	H	H	A	H	H	A	B	H	A	H	A	A	H	A	H	H	A	A	A	A
M1739	1	193.575607	A	B	H	A	B	A	H	H	H	H	H	B	A	B	B	A	A	A	A	H	H	A	H	H	H	B	B	H	H	A	H	H	A	B	H	A	H	A	A	H	A	H	H	A	A	A	A
M1740	1	193.598654	A	B	H	A	B	A	H	H	H	H	H	B	A	B	B	A	A	A	A	H	H	A	H	H	H	B	B	H	H	A	H	H	A	B	H	A	H	A	A	H	A	H	H	A	A	A	A
M1741	1	193.610593	A	B	H	A	B	A	H	H	H	H	H	B	A	B	B	A	A	A	A	H	H	A	H	H	H	B	B	H	H	A	H	H	A	NC	H	A	H	A	A	NC	A	H	H	A	A	A	A
M1742	1	193.629993	A	B	H	A	B	A	H	H	H	H	H	B	A	B	B	A	A	A	A	H	H	A	H	H	H	B	B	H	H	A	H	H	A	B	H	A	H	A	A	H	A	H	H	A	A	A	A
M1743	1	193.645628	A	B	H	A	B	A	H	H	H	H	H	B	A	B	B	A	A	A	A	H	H	A	H	H	H	B	B	H	H	A	H	H	A	B	H	A	H	A	A	H	A	H	H	A	A	A	A
M1744	1	193.788819	A	B	H	A	B	A	H	H	H	H	H	B	A	B	B	A	A	A	A	H	H	A	H	H	H	B	B	H	H	A	H	H	A	B	H	A	H	A	A	H	A	H	H	A	A	A	A
M1745	1	193.788966	A	B	H	A	B	A	H	H	H	H	H	B	A	B	B	A	A	A	A	H	H	A	H	H	H	B	B	H	H	A	H	H	A	B	H	A	H	A	A	H	A	H	H	A	A	A	A
M1746	1	193.804587	A	B	H	A	B	A	H	H	H	H	H	B	A	B	B	A	A	A	A	H	H	A	H	H	H	B	B	H	H	A	H	H	A	B	H	A	H	A	A	H	A	H	H	A	A	A	A
M1747	1	193.915748	A	B	H	A	B	A	H	H	H	H	H	B	A	B	B	A	A	A	A	H	H	A	H	H	H	B	B	H	H	A	H	H	A	B	H	A	H	A	A	H	A	H	H	A	A	A	A
M1748	1	193.930063	A	B	H	A	B	A	H	H	H	H	H	B	A	B	B	A	A	A	A	H	H	A	H	H	H	B	B	H	H	A	H	H	A	B	H	A	H	A	A	H	A	H	H	A	A	A	A
M1749	1	194.082922	A	B	H	A	B	A	H	H	H	H	H	B	A	B	B	A	A	A	A	H	H	A	H	H	H	B	B	H	H	A	H	H	A	B	H	A	H	A	A	H	A	H	H	A	A	A	A
M1750	1	194.090881	A	B	H	A	B	A	H	H	H	H	H	B	A	B	B	A	A	A	A	H	H	A	H	H	H	B	B	H	H	A	H	H	A	B	H	A	H	A	A	H	A	H	H	A	A	A	A
M1751	1	194.097634	A	B	H	A	B	A	H	H	H	H	H	B	A	B	B	A	A	A	A	H	H	A	H	H	H	B	B	H	H	A	H	H	A	B	H	A	H	A	A	H	A	H	H	A	A	A	A
M1752	1	194.112826	A	B	H	A	B	A	H	H	H	H	H	B	A	B	B	A	A	A	A	H	H	A	H	H	H	B	B	H	H	A	H	H	A	B	H	A	H	A	A	H	A	H	H	A	A	A	A
M1753	1	194.12533	A	B	H	A	B	A	H	H	H	H	H	B	A	B	B	A	A	A	A	H	H	A	H	H	H	B	B	H	H	A	H	H	A	B	H	A	H	A	A	H	A	H	H	A	A	A	A
M1754	1	194.137201	A	B	H	A	B	A	H	H	H	H	H	B	A	B	B	A	A	A	A	H	H	A	H	H	H	B	B	H	H	A	H	H	A	B	H	A	H	A	A	H	A	H	H	A	A	A	A
M1755	1	194.165815	A	B	H	A	B	A	H	H	H	H	H	B	A	B	B	A	A	A	A	H	H	A	H	H	H	B	B	H	H	A	H	H	A	B	H	A	H	A	A	H	A	H	H	A	A	A	A
M1756	1	194.276769	A	B	H	A	B	A	H	H	H	H	H	B	A	B	B	A	A	A	A	H	H	A	H	H	H	B	B	H	H	A	H	H	A	B	H	A	H	A	A	H	A	H	H	A	A	A	A
M1757	1	194.278293	A	B	H	A	B	A	H	H	H	H	H	B	A	B	B	A	A	A	A	H	H	A	H	H	H	B	B	H	H	A	H	H	A	B	H	A	H	A	A	H	A	H	H	A	A	A	A
M1758	1	194.322773	A	B	H	A	B	A	H	H	H	H	H	B	A	B	B	A	A	A	A	H	H	A	H	H	H	B	B	H	H	A	H	H	A	B	H	A	H	A	A	H	A	H	H	A	A	A	A
M1759	1	194.534485	A	B	H	A	B	A	H	H	H	H	H	B	A	B	B	A	A	A	A	H	H	A	H	H	H	B	B	H	H	A	H	H	A	B	H	A	H	A	A	H	A	H	H	A	A	A	A
M1760	1	194.76578	A	B	H	A	B	A	H	H	H	H	H	B	A	B	B	A	A	A	A	H	H	A	H	H	H	B	B	H	H	A	H	H	A	B	H	A	H	A	A	H	A	H	H	A	A	A	A
M1761	1	194.821179	A	B	H	A	B	A	H	H	H	H	H	B	A	B	B	A	A	A	A	H	H	A	H	H	H	B	B	H	H	A	H	H	A	B	H	A	H	A	A	H	A	H	H	A	A	A	A
M1762	1	194.833669	A	B	H	A	B	A	H	H	H	H	H	B	A	B	B	A	A	A	A	H	H	A	H	H	H	B	B	H	H	A	H	H	A	B	H	A	H	A	A	H	A	H	H	A	A	A	A
M1763	1	194.913929	A	B	H	A	B	A	H	H	H	H	H	B	A	B	B	A	A	A	A	H	H	A	H	H	H	B	B	H	H	A	H	H	A	B	H	A	H	A	A	H	A	H	H	A	A	A	A
M1764	1	195.345408	A	B	H	A	B	A	H	H	H	H	H	B	A	B	B	A	A	A	A	H	H	A	H	H	H	B	B	H	H	A	H	H	A	B	H	A	H	A	A	H	A	H	H	A	A	A	A
M1765	1	195.360491	A	B	H	A	B	A	H	H	H	H	H	B	A	B	B	A	A	A	A	H	H	A	H	H	H	B	B	H	H	A	H	H	A	B	H	A	H	A	A	H	A	H	H	A	A	A	A
M1766	1	195.389028	A	B	H	A	B	A	H	H	H	H	H	B	A	B	B	A	A	A	A	H	H	A	H	H	H	B	B	H	H	A	H	H	A	B	H	A	H	A	A	H	A	H	H	A	A	A	A
M1767	1	195.404296	A	B	H	A	B	A	H	H	H	H	H	B	A	B	B	A	A	A	A	H	H	A	H	H	H	B	B	H	H	A	H	H	A	B	H	A	H	A	A	H	A	H	H	A	A	A	A
M1768	1	195.434733	A	B	H	A	B	A	H	H	H	H	H	B	A	B	B	A	A	A	A	H	H	A	H	H	H	B	B	H	H	A	H	H	A	B	H	A	H	A	A	H	A	H	H	A	A	A	A
M1769	1	195.452654	A	B	H	A	B	A	H	H	H	H	H	B	A	B	B	A	A	A	A	H	H	A	H	H	H	B	B	H	H	A	H	H	A	B	H	A	H	A	A	H	A	H	H	A	A	A	A
M1770	1	195.468351	A	B	H	A	B	A	H	H	H	H	H	B	A	B	B	A	A	A	A	H	H	A	H	H	H	B	B	H	H	A	H	H	A	B	H	A	H	A	A	H	A	H	H	A	A	A	A
M1771	1	195.480075	A	B	H	A	B	A	H	H	H	H	H	B	A	B	B	A	A	A	A	H	H	A	H	H	H	B	B	H	H	A	H	H	A	B	H	A	H	A	A	H	A	H	H	A	A	A	A
M1772	1	195.481096	A	B	H	A	B	A	H	H	H	H	H	B	A	B	B	A	A	A	A	H	H	A	H	H	H	B	B	H	H	A	H	H	A	B	H	A	H	A	A	H	A	H	H	A	A	A	A
M1773	1	195.499491	A	B	H	A	B	A	H	H	H	H	H	B	A	B	B	A	A	A	A	H	H	A	H	H	H	B	B	H	H	A	H	H	A	B	H	A	H	A	A	H	A	H	H	A	A	A	A
M1774	1	195.502744	A	B	H	A	B	A	H	H	H	H	H	B	A	B	B	A	A	A	A	H	H	A	H	H	H	B	B	H	H	A	H	H	A	B	H	A	H	A	A	H	A	H	H	A	A	A	A
M1775	1	195.515039	A	B	H	A	B	A	H	H	H	H	H	B	A	B	B	A	A	A	A	H	H	A	H	H	H	B	B	H	H	A	H	H	A	B	H	A	H	A	A	H	A	H	H	A	A	A	A
M1776	1	195.526699	A	B	H	A	B	A	H	H	H	H	H	B	A	B	B	A	A	A	A	H	H	A	H	H	H	B	B	H	H	A	H	H	A	B	H	A	H	A	A	H	A	H	H	A	A	A	A
M1777	1	195.535153	A	B	H	A	B	A	H	H	H	H	H	B	A	B	B	A	A	A	A	H	H	A	H	H	H	B	B	H	H	A	H	H	A	B	H	A	H	A	A	H	A	H	H	A	A	A	A
M1778	1	195.535815	A	B	H	A	B	A	H	H	H	H	H	B	A	B	B	A	A	A	A	H	H	A	H	H	H	B	B	H	H	A	H	H	A	B	H	A	H	A	A	H	A	H	H	A	A	A	A
M1779	1	195.605039	A	B	H	A	B	A	H	H	H	H	H	B	A	B	B	A	A	A	A	H	H	A	H	H	H	B	B	H	H	A	H	H	A	B	H	A	H	A	A	H	A	H	H	A	A	A	A
M1780	1	195.767284	A	B	H	A	B	A	H	H	H	H	H	B	A	B	B	A	A	A	A	H	H	A	H	H	H	B	B	H	H	A	H	H	A	B	H	A	H	A	A	H	A	H	H	A	A	A	A
M1781	1	195.878826	A	B	H	A	B	A	H	H	H	H	H	B	A	B	B	A	A	A	A	H	H	A	H	H	H	B	B	H	H	A	H	H	A	B	H	A	H	A	A	H	A	H	H	A	A	A	A
M1782	1	196.867551	A	H	H	A	B	A	H	H	H	H	H	B	A	B	B	A	A	A	A	H	H	A	H	H	H	B	B	H	H	A	H	H	A	B	H	A	H	A	A	H	A	H	H	A	A	A	A
M1783	1	196.930757	A	H	H	A	B	A	H	H	H	H	H	B	A	B	B	A	A	A	A	H	H	A	H	H	H	B	B	H	H	A	H	H	A	B	H	A	H	A	A	H	A	H	H	A	A	A	A
M1784	1	197.114387	A	H	H	A	H	A	H	H	H	H	H	B	A	B	H	A	A	A	A	H	H	A	H	H	H	B	B	H	H	A	H	H	A	H	H	A	H	A	A	H	A	H	H	A	A	A	A
M1785	2	3.09958	B	B	H	H	A	H	A	H	H	H	B	B	A	A	H	B	B	H	H	H	B	H	H	B	H	H	B	H	H	H	H	B	B	H	A	H	B	H	B	B	H	A	H	B	B	H	H
M1787	2	5.592371	H	B	H	H	A	B	H	B	H	H	B	B	H	H	B	B	B	H	H	H	B	B	B	B	B	B	B	B	B	H	H	B	B	B	H	B	B	H	B	B	B	B	B	B	B	H	H
M1788	2	5.805072	H	B	H	H	A	B	H	B	H	H	B	B	H	H	B	B	B	H	H	H	B	B	B	B	B	B	B	B	B	H	H	B	B	B	H	B	B	H	B	B	B	B	B	B	B	H	H
M1789	2	5.841451	H	B	H	H	A	B	H	B	H	H	B	B	H	H	B	B	B	H	H	H	B	B	B	B	B	B	B	B	B	H	H	B	B	B	H	B	B	H	B	B	B	B	B	B	B	H	H
M1790	2	5.889646	H	B	H	H	A	B	H	B	H	H	B	B	H	H	B	B	B	H	H	H	B	B	B	B	B	B	B	B	B	H	H	B	B	B	H	B	B	H	B	B	B	B	B	B	B	H	H
M1791	2	5.968544	H	B	H	H	A	B	H	B	H	H	B	B	H	H	B	B	B	H	H	H	B	B	B	B	B	B	B	B	B	H	H	B	B	B	H	B	B	H	B	B	B	B	B	B	B	H	H
M1792	2	6.048928	H	B	H	H	A	B	H	B	H	H	B	B	H	H	B	B	B	H	H	H	B	B	B	B	B	B	B	B	B	H	H	B	B	B	H	B	B	H	B	B	B	B	B	B	B	H	H
M1793	2	6.060292	NC	B	H	H	A	B	H	B	H	H	B	B	H	H	B	B	B	H	H	H	B	B	B	B	B	B	B	B	B	H	H	B	B	B	H	B	B	H	B	B	B	B	B	B	B	H	H
M1794	2	6.17537	H	B	H	H	A	B	H	B	H	H	B	B	H	H	B	B	B	H	H	H	B	B	B	B	B	B	B	B	B	H	H	B	B	B	H	B	B	H	B	B	B	B	B	B	B	H	H
M1795	2	6.20288	H	B	H	H	A	B	H	B	H	H	B	B	H	H	B	B	B	H	H	H	B	B	B	B	B	B	B	B	B	H	H	B	B	B	H	B	B	H	B	B	B	B	B	B	B	H	H
M1796	2	6.205803	H	B	H	H	A	B	H	B	H	H	B	B	H	H	B	B	B	H	H	H	B	B	B	B	B	B	B	B	B	H	H	B	B	B	H	B	B	H	B	B	B	B	B	B	B	H	H
M1797	2	6.230155	H	B	H	H	A	B	H	B	H	H	B	B	H	H	B	B	B	H	H	H	B	B	B	B	B	B	B	B	B	H	H	B	B	B	H	B	B	H	B	B	B	B	B	B	B	H	H
M1798	2	7.296985	H	B	H	H	A	B	H	B	H	H	B	B	H	H	B	B	B	H	H	H	B	B	B	B	B	B	B	B	B	H	H	B	B	B	H	B	B	H	B	B	B	B	B	B	B	H	H
M1799	2	7.615316	H	B	H	H	A	B	H	B	H	H	B	B	H	H	B	B	B	H	H	H	B	B	B	B	B	B	B	B	B	H	H	B	B	B	H	B	B	H	B	B	B	B	B	B	B	H	H
M1800	2	9.277362	H	B	H	H	A	B	H	B	H	H	B	B	H	H	B	B	B	H	H	H	B	B	B	B	B	B	B	B	B	H	H	B	B	B	H	B	B	H	B	B	B	B	B	B	B	B	H
M1801	2	9.765883	H	B	H	H	A	B	H	B	H	H	B	B	H	H	B	B	B	H	H	H	B	B	B	B	B	B	B	B	B	H	H	B	B	NC	H	B	B	H	B	B	B	B	B	B	B	B	H
M1802	2	10.325541	H	B	H	H	A	B	H	B	H	H	B	B	H	H	B	B	B	H	H	H	B	B	B	B	B	B	B	B	B	H	H	B	B	B	H	B	B	H	B	B	B	B	B	B	B	B	H
M1803	2	10.351596	H	B	H	H	A	B	H	B	H	H	B	B	H	H	B	B	B	H	H	H	B	B	B	B	B	B	B	B	B	H	H	B	B	B	H	B	B	H	B	B	B	B	B	B	B	B	H
M1804	2	10.368512	H	B	H	H	A	B	H	B	H	H	B	B	H	H	B	B	B	H	H	H	B	B	B	B	B	B	B	B	B	H	H	B	B	B	H	B	B	H	B	B	B	B	B	B	B	B	H
M1805	2	10.368766	H	B	H	H	A	B	H	B	H	H	B	B	H	H	B	B	B	H	H	H	B	B	B	B	B	B	B	B	B	H	H	B	B	B	H	B	B	H	B	B	B	B	B	B	B	B	H
M1806	2	10.456448	H	B	H	H	A	B	H	B	H	H	B	B	H	H	B	B	B	H	H	H	B	B	B	B	B	B	B	B	B	H	H	B	B	B	H	B	B	H	B	B	B	B	B	B	B	B	H
M1807	2	10.493737	H	B	H	H	A	B	H	B	H	H	B	B	H	H	B	B	B	H	H	H	B	B	B	B	B	B	B	B	B	H	H	B	B	B	H	B	B	H	B	B	B	B	B	B	B	B	H
M1808	2	10.563347	H	B	H	H	A	B	H	B	H	H	B	B	H	H	B	B	B	H	H	H	B	B	B	B	B	B	B	B	B	H	H	B	B	B	H	B	B	H	B	B	B	B	B	B	B	B	H
M1809	2	10.574892	H	B	H	H	A	B	H	B	H	H	B	B	H	H	B	B	B	H	H	H	B	B	B	B	B	B	B	B	B	H	H	B	B	B	H	B	B	H	B	B	B	B	B	B	B	B	H
M1810	2	10.631582	H	B	H	H	A	B	H	B	H	H	B	B	H	H	B	B	B	H	H	H	B	B	B	B	B	B	B	B	B	H	H	B	B	B	H	B	B	H	B	B	B	B	B	B	B	B	H
M1811	2	10.695649	H	B	H	H	A	B	H	B	H	H	B	B	H	H	B	B	B	H	H	H	B	B	B	B	B	B	B	B	B	H	H	B	B	B	H	B	B	H	B	B	B	B	B	B	B	B	H
M1812	2	10.719354	H	B	H	H	A	B	H	B	H	H	B	B	H	H	B	B	B	H	H	H	B	B	B	B	B	B	B	B	B	H	H	B	B	B	H	B	B	H	B	B	B	B	B	B	B	B	H
M1813	2	10.768628	H	B	H	H	A	B	H	B	H	H	B	B	H	H	B	B	B	H	H	H	B	B	B	B	B	B	B	B	B	H	H	B	B	B	H	B	B	H	B	B	B	B	B	B	B	B	H
M1814	2	10.795854	H	B	H	H	A	B	H	B	H	H	B	B	H	H	B	B	B	H	H	H	B	B	B	B	B	B	B	B	B	H	H	B	B	B	H	B	B	H	B	B	B	B	B	B	B	B	H
M1815	2	10.814956	H	B	H	H	A	B	H	B	H	H	B	B	H	H	B	B	B	H	H	H	B	B	B	B	B	B	B	B	B	H	H	B	B	B	H	B	B	H	B	B	B	B	B	B	B	B	H
M1816	2	10.8264	H	B	H	H	A	B	H	B	H	H	B	B	H	H	B	B	B	H	H	H	B	B	B	B	B	B	B	B	B	H	H	NC	B	B	H	B	B	H	B	B	B	B	B	B	B	B	H
M1817	2	10.863001	H	B	H	H	A	B	H	B	H	H	B	B	H	H	B	B	B	H	H	H	B	B	B	B	B	B	B	B	B	H	H	B	B	B	H	B	B	H	B	B	B	B	B	B	B	B	H
M1818	2	10.897806	H	B	H	H	A	B	H	B	H	H	B	B	H	H	B	B	B	H	H	H	B	B	B	B	B	B	B	B	B	H	H	B	B	B	H	B	NC	H	B	B	B	B	B	B	B	B	H
M1819	2	10.930993	H	B	H	H	A	B	H	B	H	H	B	B	H	H	B	B	B	H	H	H	B	B	B	B	B	B	B	B	B	H	H	B	B	B	H	B	B	H	B	B	B	B	B	B	B	B	H
M1820	2	10.934097	H	B	H	H	A	B	H	B	H	H	B	B	H	H	B	B	B	H	H	H	B	B	B	B	B	B	B	B	B	H	H	B	B	B	H	B	B	H	B	B	B	B	B	B	B	B	H
M1821	2	10.965847	H	B	H	H	A	B	H	B	H	H	B	B	H	H	B	B	B	H	H	H	B	B	B	B	B	B	B	B	B	H	H	B	B	B	H	B	B	H	B	B	B	B	B	B	B	B	H
M1822	2	10.986981	H	B	H	H	A	B	H	B	H	H	B	B	H	H	B	B	B	H	H	H	B	B	B	B	B	B	B	B	B	H	H	B	B	B	H	B	B	H	B	B	B	B	B	B	B	B	H
M1823	2	11.933868	H	B	H	H	A	B	H	B	H	H	B	B	B	H	B	B	B	H	H	H	B	B	B	B	B	B	B	B	B	H	H	B	B	B	H	B	B	H	B	B	B	B	B	B	B	B	H
M1824	2	11.957013	H	B	H	H	A	NC	H	B	H	H	NC	B	B	H	B	B	B	H	H	H	B	B	B	B	B	B	B	B	B	H	H	B	B	B	H	NC	B	H	B	B	NC	B	B	B	B	B	H
M1825	2	11.974112	H	B	H	H	A	B	H	B	H	H	B	B	B	H	B	B	B	H	H	H	B	B	B	B	B	B	B	B	B	H	H	B	B	B	H	B	B	H	B	B	B	B	B	B	B	B	H
M1826	2	11.974644	H	B	H	H	A	B	H	B	H	H	B	B	B	H	B	B	B	H	H	H	B	B	B	B	B	B	B	B	B	H	H	B	B	B	H	B	B	H	B	B	B	B	B	B	B	B	H
M1827	2	13.049609	H	B	H	H	A	B	H	B	H	H	B	B	B	H	B	B	B	H	H	H	B	B	B	B	B	B	B	B	B	H	H	B	B	B	H	B	B	H	B	B	B	B	B	B	B	B	H
M1828	2	16.6056	H	B	A	H	A	B	H	B	H	H	B	B	B	H	B	B	B	H	H	H	B	B	B	B	B	B	B	B	B	H	H	B	B	B	H	B	B	H	B	B	B	B	B	B	B	B	H
M1829	2	17.837132	H	B	A	H	A	B	H	B	H	H	B	B	B	H	B	B	B	H	H	H	B	B	B	B	B	B	B	B	B	H	H	B	B	B	H	B	B	H	B	B	B	B	B	B	B	B	H
M1830	2	17.870347	H	B	A	H	A	B	H	B	H	H	B	B	B	H	B	B	B	H	H	H	B	B	B	B	B	B	B	B	B	H	H	B	B	B	H	B	B	H	B	B	B	B	B	B	B	B	H
M1832	2	33.526302	B	B	H	B	H	B	H	B	H	H	B	B	B	B	B	B	B	H	H	H	B	B	B	B	H	B	B	B	B	B	H	B	B	NC	H	B	B	H	B	B	B	NC	B	B	B	B	H
M1833	2	33.556936	B	B	H	B	H	B	H	B	H	H	B	B	B	B	B	B	B	H	H	H	B	B	B	B	H	B	B	B	B	B	H	B	B	B	H	B	B	H	B	B	B	B	B	B	B	B	H
M1834	2	33.584257	B	B	H	B	H	B	H	B	H	H	B	B	B	B	B	B	B	H	H	H	B	B	B	B	H	B	B	B	B	B	H	B	B	B	H	B	B	H	B	B	B	B	B	B	B	B	H
M1835	2	33.650657	B	B	H	B	H	NC	H	B	H	H	B	B	B	B	B	B	B	H	H	H	B	B	B	B	H	B	B	B	B	B	H	B	B	B	H	NC	B	H	B	B	B	B	B	B	B	B	H
M1836	2	33.734707	B	B	H	B	H	B	H	B	H	H	B	B	B	B	B	B	B	H	H	H	B	B	B	B	H	B	B	B	B	B	H	B	B	B	H	B	B	H	B	B	B	B	B	B	B	B	H
M1837	2	33.883893	B	B	H	B	H	B	H	B	H	H	B	B	B	B	B	B	B	H	H	H	B	B	B	B	H	B	B	B	B	B	H	B	B	B	H	B	B	H	B	B	B	B	B	B	B	B	H
M1838	2	33.911728	B	B	H	B	H	B	H	B	H	H	B	B	B	B	B	B	B	H	H	H	B	B	B	B	H	B	B	B	B	B	H	B	B	B	H	B	B	H	B	B	B	B	B	B	B	B	H
M1839	2	33.929009	B	B	H	B	H	B	H	B	H	H	B	B	B	B	B	B	B	H	H	H	B	B	B	B	H	B	B	B	B	B	H	B	B	B	H	B	B	H	B	B	B	B	B	B	B	B	H
M1840	2	33.952995	B	B	H	B	H	B	H	B	H	H	B	B	B	B	B	B	B	H	H	H	B	B	B	B	H	B	B	B	B	B	H	B	B	B	H	B	B	H	B	B	B	B	B	B	B	B	H
M1841	2	52.909352	B	B	H	B	H	B	B	B	B	B	B	B	B	B	B	B	B	H	H	B	B	B	B	B	B	B	B	B	B	B	H	B	B	B	B	B	B	B	B	B	B	B	B	H	H	H	A
M1842	2	52.93067	B	B	H	B	H	B	B	B	B	B	B	B	B	B	B	B	B	H	H	B	B	B	B	B	B	B	B	B	B	B	H	B	B	B	B	B	B	B	B	B	B	B	B	H	H	H	A
M1843	2	60.03929	B	B	H	B	H	H	B	H	B	B	B	B	B	B	B	B	B	H	H	B	H	B	B	H	B	B	B	H	B	B	H	B	B	H	B	B	B	H	H	H	B	H	B	A	A	A	A
M1844	2	60.153587	B	B	H	B	H	H	B	H	B	B	B	B	B	B	B	B	B	H	H	B	H	B	B	H	B	B	B	H	B	B	H	B	B	H	B	B	B	H	H	H	B	H	B	A	A	A	A
M1845	2	60.279176	B	B	H	B	H	H	B	H	B	B	B	B	B	B	B	B	B	H	H	B	H	B	B	H	B	B	B	H	B	B	H	B	B	H	B	B	B	H	H	H	B	H	B	A	A	A	A
M1846	2	60.523111	B	B	H	B	H	H	B	H	B	B	B	B	B	B	B	B	B	H	H	B	H	B	B	H	B	B	B	H	B	B	H	B	B	H	B	B	B	H	H	H	B	H	B	A	A	A	A
M1847	2	60.793896	B	B	H	B	H	H	B	H	B	B	B	B	B	B	B	B	B	H	H	B	H	B	B	H	B	B	B	H	B	B	H	B	B	H	B	B	B	H	H	H	B	H	B	A	A	A	A
M1848	2	60.795132	B	B	H	B	H	H	B	H	B	B	B	B	B	B	B	B	B	H	H	B	H	B	B	H	B	B	B	H	B	B	H	B	B	H	B	B	B	H	H	H	B	H	B	A	A	A	A
M1849	2	60.917457	B	B	H	B	H	H	B	H	B	B	B	B	B	B	B	B	B	H	H	B	H	B	B	H	B	B	B	H	B	B	H	B	B	H	B	B	B	H	H	H	B	H	B	A	A	A	A
M1850	2	60.939727	B	B	H	B	H	H	B	H	B	B	B	B	B	B	B	B	B	H	H	B	H	B	B	H	B	B	B	H	B	B	H	B	B	H	B	B	B	H	H	H	B	H	B	A	A	A	A
M1851	2	60.944439	B	B	H	B	H	H	B	H	B	B	B	B	B	B	B	B	B	H	H	B	H	B	B	H	B	B	B	H	B	B	H	B	B	H	B	B	B	H	H	H	B	H	B	A	A	A	A
M1852	2	61.141148	B	B	H	B	H	H	B	H	B	B	B	B	B	B	B	B	B	H	H	B	H	B	B	H	B	B	B	H	B	B	H	B	B	H	B	B	B	H	H	H	B	H	B	A	A	A	A
M1853	2	61.194643	B	B	H	B	H	H	B	H	B	B	B	B	B	B	B	B	B	H	H	B	H	B	B	H	B	B	B	H	B	B	H	B	B	H	B	B	B	H	H	H	B	H	B	A	A	A	A
M1854	2	61.223846	B	B	H	B	H	H	B	H	B	B	B	B	B	B	B	B	B	H	H	B	H	B	B	H	B	B	B	H	B	B	H	B	B	H	B	B	B	H	H	H	B	H	B	A	A	A	A
M1855	2	61.229307	B	B	H	B	H	H	B	H	B	B	B	B	B	B	B	B	B	H	H	B	H	B	B	H	B	B	B	H	B	B	H	B	B	H	B	B	B	H	H	H	B	H	B	A	A	A	A
M1856	2	61.245194	B	B	H	B	H	H	B	H	B	B	B	B	B	B	B	B	B	H	H	B	H	B	B	H	B	B	B	H	B	B	H	B	B	H	B	B	B	H	H	H	B	H	B	A	A	A	A
M1857	2	61.284313	B	B	H	B	H	H	B	H	B	B	B	B	B	B	B	B	B	H	H	B	H	B	B	H	B	B	B	H	B	B	H	B	B	H	B	B	B	H	H	H	B	H	B	A	A	A	A
M1858	2	61.328567	B	B	H	B	H	H	B	H	B	B	B	B	B	B	B	B	B	H	H	B	H	B	B	H	B	B	B	H	B	B	H	B	B	H	B	B	B	H	H	H	B	H	B	A	A	A	A
M1859	2	61.365761	B	B	H	B	H	H	B	H	B	B	B	B	B	B	B	B	B	H	H	B	H	B	B	H	B	B	B	H	B	B	H	B	B	H	B	B	B	H	H	H	B	H	B	A	A	A	A
M1860	2	61.525845	B	B	H	B	H	H	B	H	B	B	B	B	B	B	B	B	B	H	H	B	H	B	B	H	B	B	B	H	B	B	H	B	B	H	B	B	B	H	H	H	B	H	B	A	A	A	A
M1861	2	61.526259	B	B	H	B	H	H	B	H	B	B	B	B	B	B	B	B	B	H	H	B	H	B	B	H	B	B	B	H	B	B	H	B	B	H	B	B	B	H	H	H	B	H	B	A	A	A	A
M1862	2	61.52711	B	B	H	B	H	H	B	H	B	B	B	B	B	B	B	B	B	H	H	B	H	B	B	H	B	B	B	H	B	B	H	B	B	H	B	B	B	H	H	H	B	H	B	A	A	A	A
M1863	2	61.55902	B	B	H	B	H	H	B	H	B	B	B	B	B	B	B	B	B	H	H	B	H	B	B	H	B	B	B	H	B	B	H	B	B	H	B	B	B	H	H	H	B	H	B	A	A	A	A
M1864	2	61.59155	B	B	H	B	H	H	B	H	B	B	B	B	B	B	B	B	B	H	H	B	H	B	B	H	B	B	B	H	B	B	H	B	B	H	B	B	B	H	H	H	B	H	B	A	A	A	A
M1865	2	61.593573	B	B	H	B	H	H	B	H	B	B	B	B	B	B	B	B	B	H	H	B	H	B	B	H	B	B	B	H	B	B	H	B	B	H	B	B	B	H	H	H	B	H	B	A	A	A	A
M1866	2	61.624947	B	B	H	B	H	H	B	H	B	B	B	B	B	B	B	B	B	H	H	B	H	B	B	H	B	B	B	H	B	B	H	B	B	H	B	B	B	H	H	H	B	H	B	A	A	A	A
M1867	2	61.739047	B	B	H	B	H	H	B	H	B	B	B	B	B	B	B	B	B	H	H	B	H	B	B	H	B	B	B	H	B	B	H	B	B	H	B	B	B	H	H	H	B	H	B	A	A	A	A
M1868	2	61.782265	B	B	H	B	H	H	B	H	B	B	B	B	B	B	B	B	B	H	H	B	H	B	B	H	B	B	B	H	B	B	H	B	B	H	B	B	B	H	H	H	B	H	B	A	A	A	A
M1869	2	61.843309	B	B	H	B	H	H	B	H	B	B	B	B	B	B	B	B	B	H	H	B	H	B	B	H	B	B	B	H	B	B	H	B	B	H	B	B	B	H	H	H	B	H	B	A	A	A	A
M1870	2	61.952998	B	B	H	B	H	H	B	H	B	B	B	B	B	B	B	B	B	H	H	B	H	B	B	H	B	B	B	H	B	B	H	B	B	H	B	B	B	H	H	H	B	H	B	A	A	A	A
M1871	2	61.976375	B	B	H	B	H	H	B	H	B	B	B	B	B	B	B	B	B	H	H	B	H	B	B	H	B	B	B	H	B	B	H	B	B	H	B	B	B	H	H	H	B	H	B	A	A	A	A
M1872	2	62.021765	B	B	H	B	H	H	B	H	B	B	B	B	B	B	B	B	B	H	H	B	H	B	B	H	B	B	B	H	B	B	H	B	B	H	B	B	B	H	H	H	B	H	B	A	A	A	A
M1873	2	62.14544	B	B	H	B	H	H	B	H	B	B	B	B	B	B	B	B	B	H	H	B	H	B	B	H	B	B	B	H	B	B	H	B	B	H	B	B	B	H	H	H	B	H	B	A	A	A	A
M1874	2	62.203671	B	B	H	B	H	H	B	H	B	B	B	B	B	B	B	B	B	H	H	B	H	B	B	H	B	NC	B	H	B	B	H	NC	NC	H	B	B	NC	H	H	H	B	H	B	A	A	A	A
M1875	2	62.219047	B	B	H	B	H	H	B	H	B	B	B	B	B	B	B	B	B	H	H	B	H	B	B	H	B	B	B	H	B	B	H	B	B	H	B	B	B	H	H	H	B	H	B	A	A	A	A
M1876	2	62.273144	B	B	H	B	H	H	B	H	B	B	B	B	B	B	B	B	B	H	H	B	H	B	B	H	B	B	B	H	B	B	H	B	B	H	B	B	B	H	H	H	B	H	B	A	A	A	A
M1877	2	62.289466	B	B	H	B	H	H	B	H	B	B	B	B	B	B	B	B	B	H	H	B	H	B	B	H	B	B	B	H	B	B	H	B	B	H	B	B	B	H	H	H	B	H	B	A	A	A	A
M1878	2	62.363889	B	B	H	B	H	H	B	H	B	B	B	B	B	B	B	B	B	H	H	B	H	B	B	H	B	B	B	H	B	B	H	B	B	H	B	B	B	H	H	H	B	H	B	A	A	A	A
M1879	2	62.452989	B	B	H	B	H	H	B	H	B	B	B	B	B	B	B	B	B	H	H	B	H	B	B	H	B	B	B	H	B	B	H	B	B	H	B	B	B	H	H	H	B	H	B	A	A	A	A
M1880	2	62.487143	B	B	H	B	H	H	B	H	B	B	B	B	B	B	B	B	B	H	H	B	H	B	B	H	B	B	B	H	B	B	H	B	B	H	B	B	B	H	H	H	B	H	B	A	A	A	A
M1881	2	62.717695	B	B	H	B	H	H	B	H	B	B	B	B	B	B	B	B	B	H	H	B	H	B	B	H	B	B	B	H	B	B	H	B	B	H	B	B	B	H	H	H	B	H	B	A	A	A	A
M1882	2	62.791478	B	B	H	B	H	H	B	H	B	B	B	B	B	B	B	B	B	H	H	B	H	B	B	H	B	B	B	H	B	B	H	B	B	H	B	B	B	H	H	H	B	H	B	A	A	A	A
M1883	2	62.824132	B	B	H	B	H	H	B	H	B	NC	B	B	B	B	B	B	B	H	H	B	H	B	B	H	B	B	B	H	B	NC	H	B	B	H	B	B	B	H	H	H	B	H	B	A	A	A	A
M1884	2	62.835166	B	B	H	B	H	H	B	H	B	B	B	B	B	B	B	B	B	H	H	B	H	B	B	H	B	B	B	H	B	B	H	B	B	H	B	B	B	H	H	H	B	H	B	A	A	A	A
M1885	2	62.871646	B	B	H	B	H	H	B	H	B	B	B	B	B	B	B	B	B	H	H	B	H	B	B	H	B	B	B	H	B	B	H	B	B	H	B	B	B	H	H	H	B	H	B	A	A	A	A
M1886	2	62.907612	B	B	H	B	H	H	B	H	B	B	B	B	B	B	B	B	B	H	H	B	H	B	B	H	B	B	B	H	B	B	H	B	B	H	B	B	B	H	H	H	B	H	B	A	A	A	A
M1888	2	63.065032	B	B	H	B	H	NC	B	H	B	B	B	B	B	B	B	B	B	NC	H	B	H	B	B	H	B	B	B	H	B	B	H	B	B	H	B	B	B	H	H	H	B	H	B	A	A	NC	A
M1889	2	63.094473	B	B	H	B	H	H	B	H	B	B	B	B	B	B	B	B	B	H	H	B	H	B	B	H	B	B	B	H	B	B	H	B	B	H	B	B	B	H	H	H	B	H	B	A	A	A	A
M1890	2	63.096416	B	B	H	B	H	H	B	H	B	B	B	B	B	B	B	B	B	H	H	B	H	B	B	H	B	B	B	H	B	B	H	B	B	H	B	B	B	H	H	H	B	H	B	A	A	A	A
M1891	2	63.143292	B	B	H	B	H	H	B	H	B	B	B	B	B	B	B	B	B	H	H	B	H	B	B	H	B	B	B	H	B	B	H	B	B	H	B	B	B	H	H	H	B	H	B	A	A	A	A
M1893	2	63.213145	B	B	H	B	H	H	B	H	B	B	B	B	B	B	B	B	B	H	H	B	H	B	B	H	B	B	B	H	B	B	H	B	B	H	B	B	B	H	H	H	B	H	B	A	A	A	A
M1894	2	63.232207	B	B	H	B	H	H	B	H	B	B	B	B	B	B	B	B	B	H	H	B	H	B	B	H	B	B	B	H	B	B	H	B	B	H	B	B	B	H	H	H	B	H	B	A	A	A	A
M1895	2	63.245597	B	B	H	B	H	H	B	H	B	B	B	B	B	B	B	B	B	H	H	B	H	B	B	H	B	B	B	H	B	B	H	B	B	H	B	B	B	H	H	H	B	H	B	A	A	A	A
M1896	2	63.323749	B	B	H	B	H	H	B	H	B	B	B	B	B	B	B	B	B	H	H	B	H	B	B	H	B	B	B	H	B	B	H	B	B	H	B	B	B	H	H	H	B	H	B	A	A	A	A
M1897	2	63.34742	B	B	H	B	H	H	B	H	B	B	B	B	B	B	B	B	B	H	H	B	H	B	B	H	B	B	B	H	B	B	H	B	B	H	B	B	B	H	H	H	B	H	B	A	A	A	A
M1898	2	63.360019	B	B	H	B	H	H	B	H	B	B	B	B	B	B	B	B	B	H	H	B	H	B	B	H	B	B	B	H	B	B	H	B	B	H	B	B	B	H	H	H	B	H	B	A	A	A	A
M1899	2	63.393963	B	B	H	B	H	H	B	H	B	B	B	B	B	B	B	B	B	H	H	B	H	B	B	H	B	B	B	H	B	B	H	B	B	H	B	B	B	H	H	H	B	H	B	A	A	A	A
M1900	2	63.714323	B	B	H	B	H	H	B	H	B	B	B	B	B	B	B	B	B	H	H	B	H	B	B	H	B	B	B	H	B	B	H	B	B	H	B	B	B	H	H	H	B	H	B	A	A	A	A
M1901	2	63.787997	B	B	H	B	H	H	B	H	B	B	B	B	B	B	B	B	B	H	H	B	H	B	B	H	B	B	B	H	B	B	H	B	B	H	B	B	B	H	H	H	B	H	B	A	A	A	A
M1902	2	63.925404	B	B	H	B	H	H	B	H	B	B	B	B	B	B	B	B	B	H	H	B	H	B	B	H	B	B	B	H	B	B	H	B	B	H	B	B	B	H	H	H	B	H	B	A	A	A	A
M1903	2	63.9509	B	B	H	B	H	H	B	H	B	B	B	B	B	B	B	B	B	H	H	B	H	B	B	H	B	B	B	H	B	B	H	B	B	H	B	B	B	H	H	H	B	H	B	A	A	A	A
M1904	2	64.223078	B	B	H	B	H	H	B	H	B	B	B	B	B	B	B	B	B	H	H	B	H	B	B	H	B	B	B	H	B	B	H	B	B	H	B	B	B	H	H	H	B	H	B	A	A	A	A
M1905	2	64.255688	B	B	H	B	H	H	B	H	B	B	B	B	B	B	B	B	B	H	H	B	H	B	B	H	B	B	B	H	B	B	H	B	B	H	B	B	B	H	H	H	B	H	B	A	A	A	A
M1906	2	64.440203	B	B	H	B	H	H	B	H	B	B	B	B	B	B	B	B	B	H	H	B	H	B	B	H	B	B	B	H	B	B	H	B	B	H	B	B	B	H	H	H	B	H	B	A	A	A	A
M1907	2	64.478438	B	B	H	B	H	H	B	H	B	B	B	B	B	B	B	B	B	H	H	B	H	B	B	H	B	B	B	H	B	B	H	B	B	H	B	B	B	H	H	H	B	H	B	A	A	A	A
M1908	2	64.578828	B	B	H	B	H	H	B	H	B	B	B	B	B	B	B	B	B	H	H	B	H	B	B	H	B	B	B	H	B	B	H	B	B	H	B	B	B	H	H	H	B	H	B	A	A	A	A
M1909	2	64.591124	B	B	H	B	H	H	B	H	B	B	B	NC	B	B	B	B	B	H	H	B	H	B	B	H	B	B	B	H	B	B	H	B	B	H	B	B	B	H	H	H	B	H	B	A	A	A	A
M1910	2	64.872683	B	B	H	B	H	H	B	H	B	B	B	B	B	B	B	B	B	H	H	B	H	B	B	H	B	B	B	H	B	B	H	B	B	H	B	B	B	H	H	H	B	H	B	A	A	A	A
M1911	2	64.962267	B	B	H	B	H	H	B	H	B	B	B	B	B	B	B	B	B	H	H	B	H	B	B	H	B	B	B	H	B	B	H	B	B	H	B	B	B	H	H	H	B	H	B	A	A	A	A
M1912	2	64.977141	B	B	H	B	H	H	B	H	B	B	B	B	B	B	B	B	B	H	H	B	H	B	B	H	B	B	B	H	B	B	H	B	B	H	B	B	B	H	H	H	B	H	B	A	A	A	A
M1913	2	65.012827	B	B	H	B	H	H	B	H	B	B	B	B	B	B	B	B	B	H	H	B	H	B	B	H	B	B	B	H	B	B	H	B	B	H	B	B	B	H	H	H	B	H	B	A	A	A	A
M1914	2	65.041057	B	B	H	B	H	H	B	H	B	B	B	B	B	B	B	B	B	H	H	B	H	B	B	H	B	B	B	H	B	B	H	B	B	H	B	B	B	H	H	H	B	H	B	A	A	A	A
M1915	2	65.052041	B	B	H	B	H	H	B	H	B	B	B	B	B	B	B	B	B	H	H	B	H	B	B	H	B	B	B	H	B	B	H	B	B	H	B	B	B	H	H	H	B	H	B	A	A	A	A
M1916	2	65.078124	B	B	H	B	H	H	B	H	B	B	B	B	B	B	B	B	B	H	H	B	H	B	B	H	B	B	B	H	B	B	H	B	B	H	B	B	B	H	H	H	B	H	B	A	A	A	A
M1917	2	65.183905	B	B	H	B	H	H	B	H	B	B	B	B	B	B	B	B	B	H	H	B	H	B	B	H	B	B	B	H	B	B	H	B	B	H	B	B	B	H	H	H	B	H	B	A	A	A	A
M1918	2	65.249368	B	B	H	B	H	H	B	H	B	B	B	B	B	B	B	B	B	H	H	B	H	B	B	H	B	B	B	H	B	B	H	B	B	H	B	B	B	H	H	H	B	H	B	A	A	A	A
M1919	2	65.287163	B	B	H	B	H	H	B	H	B	B	B	B	B	B	B	B	B	H	H	B	H	B	B	H	B	B	B	H	B	B	H	B	B	H	B	B	B	H	H	H	B	H	B	A	A	A	A
M1920	2	65.318294	B	B	H	B	H	H	B	H	B	B	B	B	B	B	B	B	B	H	H	B	H	B	B	H	B	B	B	H	B	B	H	B	B	H	B	B	B	H	H	H	B	H	B	A	A	A	A
M1921	2	65.356182	B	B	H	B	H	H	B	H	B	B	B	B	B	B	NC	B	B	H	H	B	H	B	B	H	B	B	B	H	B	B	H	B	B	H	B	B	B	H	H	H	B	H	B	A	A	A	A
M1922	2	65.516734	B	B	H	B	H	H	B	H	B	B	B	B	B	B	B	B	B	H	H	B	H	B	B	H	B	B	B	H	B	B	H	B	B	H	B	B	B	H	H	H	B	H	B	A	A	A	A
M1923	2	65.530129	B	B	H	B	H	H	B	H	B	B	B	B	B	B	B	B	B	H	H	B	H	B	B	H	B	B	B	H	B	B	H	B	B	H	B	B	B	H	H	H	B	H	B	A	A	A	A
M1924	2	65.603209	B	B	H	B	H	H	B	H	B	B	B	B	B	B	B	B	B	H	H	B	H	B	B	H	B	B	B	H	B	B	H	B	B	H	B	B	B	H	H	H	B	H	B	A	A	A	A
M1925	2	65.786542	B	B	H	B	H	H	B	H	B	B	B	B	B	B	B	B	B	H	H	B	H	B	B	H	B	B	B	H	B	B	H	B	B	H	B	B	B	H	H	H	B	H	B	A	A	A	A
M1926	2	65.788103	B	B	H	B	H	H	B	H	B	B	B	B	B	B	B	B	B	H	H	B	H	B	B	H	B	B	B	H	B	B	H	B	B	H	B	B	B	H	H	H	B	H	B	A	A	A	A
M1927	2	65.928766	B	B	H	B	H	H	B	H	B	B	B	B	B	B	B	B	B	H	H	B	H	B	B	H	B	B	B	H	B	B	H	B	B	H	B	B	B	H	H	H	B	H	B	A	A	A	A
M1928	2	66.31501	B	B	H	B	H	H	B	H	B	B	B	B	B	B	B	B	B	H	H	B	H	B	B	H	B	B	B	H	B	B	H	B	B	H	B	B	B	H	H	H	B	H	B	A	A	A	A
M1929	2	66.355194	B	B	H	B	H	H	B	H	B	B	B	NC	B	B	B	B	B	H	H	B	H	B	B	H	B	B	B	H	B	B	H	B	B	H	B	B	B	H	H	H	B	H	B	A	A	A	A
M1930	2	66.435228	B	B	H	B	H	H	B	H	B	B	B	B	B	B	B	B	B	H	H	B	H	B	B	H	B	B	B	H	B	B	H	B	B	H	B	B	B	H	H	H	B	H	B	A	A	A	A
M1931	2	66.763399	B	B	H	B	H	H	B	H	B	B	B	B	B	B	B	B	B	H	H	B	H	B	B	H	B	B	B	H	B	B	H	B	B	H	B	B	B	H	H	H	B	H	B	A	A	A	A
M1932	2	66.806697	B	B	H	B	H	H	B	H	B	B	B	B	B	B	B	B	B	H	H	B	H	B	B	H	B	B	B	H	B	B	H	B	B	H	B	B	B	H	H	H	B	H	B	A	A	A	A
M1933	2	66.881344	B	B	H	B	H	H	B	H	B	B	B	B	B	B	B	B	B	H	H	B	H	B	B	H	B	B	B	H	B	B	H	B	B	H	B	B	B	H	H	H	B	H	B	A	A	A	A
M1934	2	66.920764	B	B	H	B	H	H	B	H	B	B	B	B	B	B	B	B	B	H	H	B	H	B	B	H	B	B	B	H	B	B	H	B	B	H	B	B	B	H	H	H	B	H	B	A	A	A	A
M1935	2	66.954856	B	B	H	B	H	H	B	H	B	B	B	B	B	B	B	B	B	H	H	B	H	B	B	H	B	B	B	H	B	B	H	B	B	H	B	B	B	H	H	H	B	H	B	A	A	A	A
M1936	2	67.001469	B	B	H	B	H	H	B	H	B	B	B	B	B	B	B	B	B	H	H	B	H	B	B	H	B	B	B	H	B	B	H	B	B	H	B	B	B	H	H	H	B	H	B	A	A	A	A
M1937	2	67.013169	B	B	H	B	H	H	B	H	B	B	B	B	B	B	B	B	B	H	H	B	H	B	B	H	B	B	B	H	B	B	H	B	B	H	B	B	B	H	H	H	B	H	B	A	A	A	A
M1938	2	67.306706	B	B	H	B	H	H	B	H	B	B	B	B	B	B	B	B	B	H	H	B	H	B	B	H	B	B	B	H	B	B	H	B	B	H	B	B	B	H	H	H	B	H	B	A	A	A	A
M1939	2	67.352778	B	B	H	B	H	H	B	H	B	B	B	B	B	B	B	B	B	H	H	B	H	B	B	H	B	B	B	H	B	B	H	B	B	H	B	B	B	H	H	H	B	H	B	A	A	A	A
M1941	2	67.439274	B	B	H	B	H	H	B	H	B	B	B	B	B	B	B	B	B	H	H	B	H	B	B	H	B	B	B	H	B	B	H	B	B	H	B	B	B	H	H	H	B	H	B	A	A	A	A
M1942	2	67.57971	B	B	H	B	H	H	B	H	B	B	B	B	B	B	B	B	B	H	H	B	H	B	B	H	B	B	B	H	B	B	H	B	B	H	B	B	B	H	H	H	B	H	B	A	A	A	A
M1943	2	67.583298	B	B	H	B	H	H	B	H	B	B	B	B	B	B	B	B	B	H	H	B	H	B	B	H	B	B	B	H	B	B	H	B	B	H	B	B	B	H	H	H	B	H	B	A	A	A	A
M1944	2	68.029384	B	B	H	B	H	H	B	H	B	B	B	B	B	B	B	B	B	H	H	B	H	B	B	H	B	B	B	H	B	B	H	B	B	H	B	B	B	H	H	H	B	H	B	A	A	A	A
M1945	2	68.130223	B	B	H	B	H	H	B	H	B	B	B	B	B	B	B	B	B	H	H	B	H	B	B	H	B	B	B	H	B	B	H	B	B	H	B	B	B	H	H	H	B	H	B	A	A	A	A
M1946	2	68.175012	B	B	H	B	H	H	B	H	B	B	B	B	B	B	B	B	B	H	H	B	H	B	B	H	B	B	B	H	B	B	H	B	B	H	B	B	B	H	H	H	B	H	B	A	A	A	A
M1947	2	68.250716	B	B	H	B	H	H	B	H	B	B	B	B	B	B	B	B	B	H	H	B	H	B	B	H	B	B	B	H	B	B	H	B	B	H	B	B	B	H	H	H	B	H	B	A	A	A	A
M1948	2	68.251729	B	B	H	B	H	H	B	H	B	B	B	B	B	B	B	B	B	H	H	B	H	B	B	H	B	B	B	H	B	B	H	B	B	H	B	B	B	H	H	H	B	H	B	A	A	A	A
M1949	2	68.328037	B	B	H	B	H	H	B	H	B	B	B	B	B	B	B	B	B	H	H	B	H	B	B	H	B	B	B	H	B	B	H	B	B	H	B	B	B	H	H	H	B	H	B	A	A	A	A
M1950	2	68.482018	B	B	H	B	H	H	B	H	B	B	B	B	B	B	B	B	B	H	H	B	H	B	B	H	B	B	B	H	B	B	H	B	B	H	B	B	B	H	H	H	B	H	B	A	A	A	A
M1951	2	68.522071	B	B	H	B	H	H	B	H	B	B	B	B	B	B	B	B	B	H	H	B	H	B	B	H	B	B	B	H	B	B	H	B	B	H	B	B	B	H	H	H	B	H	B	A	A	A	A
M1952	2	68.552948	B	B	H	B	H	H	B	H	B	B	B	B	B	B	B	B	B	H	H	B	H	B	B	H	B	B	B	H	B	B	H	B	B	H	B	B	B	H	H	H	B	H	B	A	A	A	A
M1953	2	68.642888	B	B	H	B	H	H	B	H	B	B	B	B	B	B	B	B	B	H	H	B	H	B	B	H	B	B	B	H	B	B	H	B	B	H	B	B	B	H	H	H	B	H	B	A	A	A	A
M1954	2	68.707786	B	B	H	B	H	H	B	H	B	B	B	B	B	B	B	B	B	H	H	B	H	B	B	H	B	B	B	H	B	B	H	B	B	H	B	B	B	H	H	H	NC	H	B	A	A	A	A
M1955	2	68.732487	B	B	H	B	H	H	B	H	B	B	B	B	B	B	B	B	B	H	H	B	H	B	B	H	B	B	B	H	B	B	H	B	B	H	B	B	B	H	H	H	B	H	B	A	A	A	A
M1956	2	68.78337	B	B	H	B	H	H	B	H	B	B	B	B	B	B	B	B	B	H	H	B	H	B	B	H	B	B	B	H	B	B	H	B	B	H	B	B	B	H	H	H	B	H	B	A	A	A	A
M1957	2	68.799494	B	B	H	B	H	H	B	H	B	B	B	B	B	B	B	B	B	H	H	B	H	B	B	H	B	B	B	H	B	B	H	B	B	H	B	B	B	H	H	H	B	H	B	A	A	A	A
M1958	2	68.818258	B	B	H	B	H	H	B	H	B	B	B	B	B	B	B	B	B	H	H	B	H	B	B	H	B	B	B	H	B	B	H	B	B	H	B	B	B	H	H	H	B	H	B	A	A	A	A
M1959	2	68.842191	B	B	H	B	H	H	B	H	B	B	B	B	B	B	B	B	B	H	H	B	H	B	B	H	B	B	B	H	B	B	H	B	B	H	B	B	B	H	H	H	B	H	B	A	A	A	A
M1960	2	68.9153	B	B	H	B	H	H	B	H	B	B	B	B	B	B	B	B	B	H	H	B	H	B	B	H	B	B	B	H	B	B	H	B	B	H	B	B	B	H	H	H	B	H	B	A	A	A	A
M1961	2	68.942586	B	B	H	B	H	H	B	H	B	B	B	B	B	B	B	B	B	H	H	B	H	B	B	H	B	B	B	H	B	B	H	B	B	H	B	B	B	H	H	H	B	H	B	A	A	A	A
M1962	2	68.988917	B	B	H	B	H	H	B	H	B	B	B	B	B	B	B	B	B	H	H	B	H	B	B	H	B	B	B	H	B	B	H	B	B	H	B	B	B	H	H	H	B	H	B	A	A	A	A
M1963	2	69.003866	B	B	H	B	H	H	B	H	B	B	B	B	B	B	B	B	B	H	H	B	H	B	B	H	B	B	B	H	B	B	H	B	B	H	B	B	B	H	H	H	B	H	B	A	A	A	A
M1964	2	69.024145	B	B	H	B	H	H	B	H	B	B	B	B	B	B	B	B	B	H	H	B	H	B	B	H	B	B	B	H	B	B	H	B	B	H	B	B	B	H	H	H	B	H	B	A	A	A	A
M1965	2	69.066776	B	B	H	B	H	H	B	H	B	B	B	B	B	B	B	B	B	H	H	B	H	B	B	H	B	B	B	H	B	B	H	B	B	H	B	B	B	H	H	H	B	H	B	A	A	A	A
M1966	2	69.069586	B	B	H	B	H	H	B	H	B	B	B	B	B	B	B	B	B	H	H	B	H	B	B	H	B	B	B	H	B	B	H	B	B	H	B	B	B	H	H	H	B	H	B	A	A	A	A
M1967	2	69.171715	B	B	H	B	H	H	B	H	B	B	B	B	B	B	B	B	B	H	H	B	H	B	B	H	B	B	B	H	B	B	H	B	B	H	B	B	B	H	H	H	B	H	B	A	A	A	A
M1968	2	69.207213	B	B	H	B	H	H	B	H	B	B	B	B	B	B	B	B	B	H	H	B	H	B	B	H	B	B	B	H	B	B	H	B	B	H	B	B	B	H	H	H	B	H	B	A	A	A	A
M1969	2	69.286287	B	B	H	B	H	H	B	H	B	B	B	B	B	B	B	B	B	H	H	B	H	B	B	H	B	B	B	H	B	B	H	B	B	H	H	B	B	H	H	H	B	H	B	A	A	A	A
M1970	2	69.334941	B	B	H	B	H	H	B	H	B	B	B	B	B	B	B	B	B	H	H	B	H	B	B	H	B	B	B	H	B	B	H	B	B	H	H	B	B	H	H	H	B	H	B	A	A	A	A
M1971	2	69.336169	B	B	H	B	H	H	B	H	B	B	B	B	B	B	B	B	B	H	H	B	H	B	B	H	B	B	B	H	B	B	H	B	B	H	H	B	B	H	H	H	B	H	B	A	A	A	A
M1972	2	69.355969	B	B	H	B	H	H	B	H	B	B	B	B	B	B	B	B	B	H	H	B	H	B	B	H	B	B	B	H	B	B	H	B	B	H	H	B	B	H	H	H	B	H	B	A	A	A	A
M1973	2	69.379267	B	B	H	B	H	H	B	H	B	B	B	B	B	B	B	B	B	H	H	B	H	B	B	H	B	B	B	H	B	B	H	B	B	H	H	B	B	H	H	H	B	H	B	A	A	A	A
M1974	2	69.394895	B	B	H	B	H	H	B	H	B	B	B	B	B	B	B	B	B	H	H	B	H	B	B	H	B	B	B	H	B	B	H	B	B	H	H	B	B	H	H	H	B	H	B	A	A	A	A
M1975	2	69.401184	B	B	H	B	H	H	B	H	B	B	B	B	B	B	B	B	B	H	H	B	H	B	B	H	B	B	B	H	B	B	H	B	B	H	H	B	B	H	H	H	B	H	B	A	A	A	A
M1976	2	69.454532	B	B	H	B	H	H	B	H	B	B	B	B	B	B	B	B	B	H	H	B	H	B	B	H	B	B	B	H	B	B	H	B	B	H	H	B	B	H	H	H	B	H	B	A	A	A	A
M1977	2	69.470082	B	B	H	B	H	H	B	H	B	B	B	B	B	B	B	B	B	H	H	B	H	B	B	H	B	B	B	H	B	B	H	B	B	H	H	B	B	H	H	H	B	H	B	A	A	A	A
M1978	2	69.483069	B	B	H	B	H	H	B	H	B	B	B	B	B	B	B	B	B	H	H	B	H	B	B	H	B	B	B	H	B	B	H	B	B	H	H	B	B	H	H	H	B	H	B	A	A	A	A
M1979	2	69.500326	B	B	H	B	H	H	B	H	B	B	B	B	B	B	B	B	B	H	H	B	H	B	B	H	B	B	B	H	B	B	H	B	B	H	H	B	B	H	H	H	B	H	B	A	A	A	A
M1980	2	69.513323	B	B	H	B	H	H	B	H	B	B	B	B	B	B	B	B	B	H	H	B	H	B	B	H	B	B	B	H	B	B	H	B	B	H	H	B	B	H	H	H	B	H	B	A	A	A	A
M1981	2	69.616019	B	B	H	B	H	H	B	H	B	B	B	B	B	B	B	B	B	H	H	B	H	B	B	H	B	B	B	H	B	B	H	B	B	H	H	B	B	H	H	H	B	H	B	A	A	A	A
M1982	2	69.772321	B	B	H	B	H	H	B	H	B	B	B	B	B	B	B	B	B	H	H	B	H	B	B	H	B	B	B	H	B	B	H	B	B	H	H	B	B	H	H	H	B	H	B	A	A	A	A
M1983	2	69.859944	B	B	H	B	H	H	B	H	B	B	B	B	B	B	B	B	B	H	H	B	H	B	B	H	B	B	B	H	B	B	H	B	B	H	H	B	B	H	H	H	B	H	B	A	A	A	A
M1984	2	69.892305	B	B	H	B	H	H	B	H	B	B	B	B	B	B	B	B	B	H	H	B	H	B	B	H	B	B	B	H	B	B	H	B	B	H	H	B	B	H	H	H	B	H	B	A	A	A	A
M1985	2	69.920694	B	B	H	B	H	H	B	H	B	B	B	B	B	B	B	B	B	H	H	B	H	B	B	H	B	B	B	H	B	B	H	B	B	H	H	B	B	H	H	H	B	H	B	A	A	A	A
M1986	2	69.960282	B	B	H	B	H	H	B	H	B	B	B	B	B	B	B	B	B	H	H	B	H	B	B	H	B	B	B	H	B	B	H	B	B	H	H	B	B	H	H	H	B	H	B	A	A	A	A
M1987	2	70.006654	B	B	H	B	H	H	B	H	B	B	B	B	B	B	B	B	B	H	H	B	H	B	B	H	B	B	B	H	B	B	H	B	B	H	H	B	B	H	H	H	B	H	B	A	A	A	A
M1988	2	70.022627	B	B	H	B	H	H	B	H	B	B	B	B	B	B	B	B	B	H	H	B	H	B	B	H	B	B	B	H	B	B	H	B	B	H	H	B	B	H	H	H	B	H	B	A	A	A	A
M1989	2	70.757992	B	B	H	B	H	H	B	H	B	NC	B	B	B	B	B	B	B	H	H	B	H	B	B	H	B	B	B	H	NC	B	H	NC	B	H	H	B	B	H	H	H	NC	H	B	A	A	A	A
M1990	2	70.790684	B	B	H	B	H	H	B	H	B	B	B	B	B	B	B	B	B	H	H	B	H	B	B	H	B	B	B	H	B	B	H	B	B	H	H	B	B	H	H	H	B	H	B	A	A	A	A
M1991	2	70.811428	B	B	H	B	H	H	B	H	B	B	B	B	B	B	B	B	B	H	H	B	H	B	B	H	B	B	B	H	B	B	H	B	B	H	H	B	B	H	H	H	B	H	B	A	A	A	A
M1992	2	70.836652	B	B	H	B	H	H	B	H	B	B	B	B	B	B	B	B	B	H	H	B	H	B	B	H	B	B	B	H	B	B	H	B	B	H	H	B	B	H	H	H	B	H	B	A	A	A	A
M1993	2	70.844618	B	B	H	B	H	H	B	H	B	B	B	B	B	B	B	B	B	H	H	B	H	B	B	H	B	B	B	H	B	B	H	B	B	H	H	B	B	H	H	H	B	H	B	A	A	A	A
M1994	2	70.860986	B	B	H	B	H	H	B	H	B	B	B	B	B	B	B	B	B	H	H	B	H	B	B	H	B	B	B	H	B	B	H	B	B	H	H	B	B	H	H	H	B	H	B	A	A	A	A
M1995	2	70.879912	B	B	H	B	H	H	B	H	B	B	B	B	B	B	B	B	B	H	H	B	H	B	B	H	B	B	B	H	B	B	H	B	B	H	H	B	B	H	H	H	B	H	B	A	A	A	A
M1996	2	70.914957	B	B	H	B	H	H	B	H	B	B	B	B	B	B	B	B	B	H	H	B	H	B	B	H	B	B	B	H	B	B	H	B	B	H	H	B	B	H	H	H	B	H	B	A	A	A	A
M1997	2	70.936251	B	B	H	B	H	H	B	H	B	B	B	B	B	B	B	B	B	H	H	B	H	B	B	H	B	B	B	H	B	B	H	B	B	H	H	B	B	H	H	H	B	H	B	A	A	A	A
M1998	2	70.960464	B	B	H	B	H	H	B	H	B	B	B	B	B	B	B	B	B	H	H	B	H	B	B	H	B	B	B	H	B	B	H	B	B	H	H	B	B	H	H	H	B	H	B	A	A	A	A
M1999	2	70.994878	B	B	H	B	H	H	B	H	B	B	B	B	B	B	B	B	B	H	H	B	H	B	B	H	B	B	B	H	B	B	H	B	B	H	H	B	B	H	H	H	B	H	B	A	A	A	A
M2000	2	71.031332	B	B	H	B	H	H	B	H	B	B	B	B	B	B	B	B	B	H	H	B	H	B	B	H	B	B	B	H	B	B	H	B	B	H	H	B	B	H	H	H	B	H	B	A	A	A	A
M2001	2	71.053779	B	B	H	B	H	H	B	H	B	B	B	B	B	B	B	B	B	H	H	B	H	B	B	H	B	B	B	H	B	B	H	B	B	H	H	B	B	H	H	H	B	H	B	A	A	A	A
M2002	2	71.078383	B	B	H	B	H	H	B	H	B	B	B	B	B	B	B	B	B	H	H	B	H	B	B	H	B	B	B	H	B	B	H	B	B	H	H	B	B	H	H	H	B	H	B	A	A	A	A
M2003	2	71.10877	B	B	H	B	H	H	B	H	B	B	B	B	B	B	B	B	B	H	H	B	H	B	B	H	B	B	B	H	B	B	H	B	B	H	H	B	B	H	H	H	B	H	B	A	A	A	A
M2004	2	71.197324	B	B	H	B	H	H	B	H	B	B	B	B	B	B	B	B	B	H	H	B	H	B	B	H	B	B	B	H	B	B	H	B	B	H	H	B	B	H	H	H	B	H	B	A	A	A	A
M2005	2	71.212711	B	B	H	B	H	H	B	H	B	B	B	B	B	B	B	B	B	H	H	B	H	B	B	H	B	B	B	H	B	B	H	B	B	H	H	B	B	H	H	H	B	H	B	A	A	A	A
M2006	2	71.216718	B	B	H	B	H	H	B	H	B	B	B	B	B	B	B	B	B	H	H	B	H	B	B	H	B	B	B	H	B	B	H	B	B	H	H	B	B	H	H	H	B	H	B	A	A	A	A
M2007	2	71.262553	B	B	H	B	H	H	B	H	B	B	B	B	B	B	B	B	B	H	H	B	H	B	B	H	B	B	B	H	B	B	H	B	B	H	H	B	B	H	H	H	B	H	B	A	A	A	A
M2008	2	71.289969	B	B	H	B	H	H	B	H	B	B	B	B	B	B	B	B	B	H	H	B	H	B	B	H	B	B	B	H	B	B	H	B	B	H	H	B	B	H	H	H	B	H	B	A	A	A	A
M2009	2	71.30578	B	B	H	B	H	H	B	H	B	B	B	B	B	B	B	B	B	H	H	B	H	B	B	H	B	B	B	H	B	B	H	B	B	H	H	B	B	H	H	H	B	H	B	A	A	A	A
M2010	2	71.330881	B	B	H	B	H	H	B	H	B	B	B	B	B	B	B	B	B	H	H	B	H	B	B	H	B	B	B	H	B	B	H	B	B	H	H	B	B	H	H	H	B	H	B	A	A	A	A
M2011	2	71.33658	B	B	H	B	H	H	B	H	B	B	B	B	B	B	B	B	B	H	H	B	H	B	B	H	B	B	B	H	B	B	H	B	B	H	H	B	B	H	H	H	B	H	B	A	A	A	A
M2012	2	71.35448	B	B	H	B	H	H	B	H	B	B	B	B	B	B	B	B	B	H	H	B	H	B	B	H	B	B	B	H	B	B	H	B	B	H	H	B	B	H	H	H	B	H	B	A	A	A	A
M2013	2	71.355715	B	B	H	B	H	H	B	H	B	B	B	B	B	B	B	B	B	H	H	B	H	B	B	H	B	B	B	H	B	B	H	B	B	H	H	B	B	H	H	H	B	H	B	A	A	A	A
M2014	2	71.378031	B	B	H	B	H	H	B	H	B	B	B	B	B	B	B	B	B	H	H	B	H	B	B	H	B	B	B	H	B	B	H	B	B	H	H	B	B	H	H	H	B	H	B	A	A	A	A
M2015	2	71.423651	B	B	H	B	H	H	B	H	B	B	B	B	B	B	B	B	B	H	H	B	H	B	B	H	B	B	B	H	B	B	H	B	B	H	H	B	B	H	H	H	B	H	B	A	A	A	A
M2016	2	71.443569	B	B	H	B	H	H	B	H	B	B	B	B	B	B	B	B	B	H	H	B	H	B	B	H	B	B	B	H	B	B	H	B	B	H	H	B	B	H	H	H	B	H	B	A	A	A	A
M2017	2	71.462867	B	B	H	B	H	H	B	H	B	B	B	B	B	B	B	B	B	H	H	B	H	B	B	H	B	B	B	H	B	B	H	B	B	H	H	B	B	H	H	H	B	H	B	A	A	A	A
M2018	2	71.494419	B	B	H	B	H	H	B	H	B	B	B	B	B	B	B	B	B	H	H	B	H	B	B	H	B	B	B	H	B	B	H	B	B	H	H	B	B	H	H	H	B	H	B	A	A	A	A
M2019	2	71.523003	B	B	H	B	H	H	B	H	B	B	B	B	B	B	B	B	B	H	H	B	H	B	B	H	B	B	B	H	B	B	H	B	B	H	H	B	B	H	H	H	B	H	B	A	A	A	A
M2020	2	71.548172	B	B	H	B	H	H	B	H	B	B	B	B	B	B	B	B	B	H	H	B	H	B	B	H	B	B	B	H	B	B	H	B	B	H	H	B	B	H	H	H	B	H	B	A	A	A	NC
M2021	2	71.583031	B	B	H	B	H	H	B	H	B	B	B	B	B	B	B	B	B	H	H	B	H	B	B	H	B	B	B	H	B	B	H	B	B	H	H	B	B	H	H	H	B	H	B	A	A	A	A
M2022	2	71.61759	B	B	H	B	H	H	B	H	B	B	B	B	B	B	B	B	B	NC	H	B	H	B	B	H	B	B	B	H	B	B	H	B	B	H	H	B	B	H	H	H	B	H	B	A	A	A	A
M2023	2	71.656018	B	B	H	B	H	H	B	H	B	B	B	B	B	B	B	B	B	H	H	B	H	B	B	H	B	B	B	H	B	B	H	B	B	H	H	B	B	H	H	H	B	H	B	A	A	A	A
[truncated: 14,979 more rows]
[truncated: 75 more columns]
